# Supplementary material for: Resistance prediction in high‐grade serous ovarian carcinoma with neoadjuvant chemotherapy using data‐independent acquisition proteomics and an ovary‐specific spectral library
Source: Mol Oncol. 2023 Mar 19;17(8):1567–80. doi: 10.1002/1878-0261.13410 (PMC10399723; doi:10.1002/1878-0261.13410)
Supplement: Supplementary file 1 — Table S1. Clinical characteristics of all patients. [file MOL2-17-1567-s004.xlsx]

## Sheet: A_patient info_library
SampleID	Pool	Age	histotype
N1	Normal tissues	53	Normal
N2	Normal tissues	51	Normal
N3	Normal tissues	65	Normal
N4	Normal tissues	51	Normal
N5	Normal tissues	49	Normal
N6	Normal tissues	53	Normal
N7	Normal tissues	51	Normal
N8	Normal tissues	50	Normal
N9	Normal tissues	18	Normal
N10	Normal tissues	63	Normal
N11	Normal tissues	62	Normal
N12	Normal tissues	49	Normal
N13	Normal tissues	64	Normal
N14	Normal tissues	48	Normal
N15	Normal tissues	53	Normal
N16	Normal tissues	47	Normal
N17	Normal tissues	50	Normal
N18	Normal tissues	48	Normal
N19	Normal tissues	48	Normal
N20	Normal tissues	60	Normal
N21	Normal tissues	55	Normal
N22	Normal tissues	54	Normal
N23	Normal tissues	49	Normal
N24	Normal tissues	51	Normal
N25	Normal tissues	52	Normal
N26	Normal tissues	68	Normal
N27	Normal tissues	50	Normal
N28	Normal tissues	62	Normal
N29	Normal tissues	52	Normal
N30	Normal tissues	58	Normal
N31	Normal tissues	52	Normal
N32	Normal tissues	52	Normal
N33	Normal tissues	28	Normal
B1	Benign tissues	47	Benign-serous
B2	Benign tissues	56	Benign-serous
B3	Benign tissues	61	Benign
B4	Benign tissues	63	Benign-serous
B5	Benign tissues	37	Benign
B6	Benign tissues	26	Benign-Endometrioid
B7	Benign tissues	60	Benign-Mucinous
B8	Benign tissues	19	Benign-Mucinous
B9	Benign tissues	39	Benign
B10	Benign tissues	16	Benign
B11	Benign tissues	36	Benign-Mucinous
B12	Benign tissues	36	Benign-Endometrioid
B13	Benign tissues	32	Benign-Endometrioid
B14	Benign tissues	59	Benign-Mucinous
B15	Benign tissues	54	Benign-Mucinous
B16	Benign tissues	60	Benign-Mucinous
B17	Benign tissues	23	Benign-Mucinous
B18	Benign tissues	44	Benign-Endometrioid
B19	Benign tissues	50	Benign-Mucinous
B20	Benign tissues	50	Benign-serous
B21	Benign tissues	43	Benign-serous
B22	Benign tissues	43	Benign-Endometrioid
B23	Benign tissues	60	Benign-Mucinous
B24	Benign tissues	69	Benign-serous
B25	Benign tissues	43	Benign-Endometrioid
B26	Benign tissues	21	Benign-Endometrioid
B27	Benign tissues	71	Benign-Mucinous
B28	Benign tissues	32	Benign-Endometrioid
B29	Benign tissues	46	Benign-serous
B30	Benign tissues	61	Benign-serous
B31	Benign tissues	62	Benign-Mucinous
B32	Benign tissues	87	Benign-serous
B33	Benign tissues	26	Benign-serous
B34	Benign tissues	40	Benign-Endometrioid
B35	Benign tissues	44	Benign-Endometrioid
B36	Benign tissues	57	Benign-serous
B37	Benign tissues	69	Benign-Mucinous
B38	Benign tissues	59	Benign-Mucinous
B39	Benign tissues	46	Benign-Endometrioid
B40	Benign tissues	30	Benign-Endometrioid
B41	Benign tissues	43	Benign-Endometrioid
B42	Benign tissues	20	Benign-Mucinous
B43	Benign tissues	47	Benign-Endometrioid
B44	Benign tissues	20	Benign-Endometrioid
P1	Malignant tissues by PDS	62	Borderline-serous
P2	Malignant tissues by PDS	64	Borderline-serous
P3	Malignant tissues by PDS	70	Borderline-Mucinous
P4	Malignant tissues by PDS	45	Borderline-serous
P5	Malignant tissues by PDS	35	Borderline-serous
P6	Malignant tissues by PDS	22	Borderline-serous
P7	Malignant tissues by PDS	33	Borderline-serous
P8	Malignant tissues by PDS	35	Borderline-serous
P9	Malignant tissues by PDS	35	Borderline-serous
P10	Malignant tissues by PDS	49	Borderline-serous
P11	Malignant tissues by PDS	65	High grade serous carcinoma
P12	Malignant tissues by PDS	46	High grade serous carcinoma
P13	Malignant tissues by PDS	57	High grade serous carcinoma
P14	Malignant tissues by PDS	51	High grade serous carcinoma
P15	Malignant tissues by PDS	67	High grade serous carcinoma
P16	Malignant tissues by PDS	51	High grade serous carcinoma
P17	Malignant tissues by PDS	52	High grade serous carcinoma
P18	Malignant tissues by PDS	54	High grade serous carcinoma
P19	Malignant tissues by PDS	51	High grade serous carcinoma
P20	Malignant tissues by PDS	70	High grade serous carcinoma
P21	Malignant tissues by PDS	63	High grade serous carcinoma
P22	Malignant tissues by PDS	60	High grade serous carcinoma
P23	Malignant tissues by PDS	61	High grade serous carcinoma
P24	Malignant tissues by PDS	49	High grade serous carcinoma
P25	Malignant tissues by PDS	61	High grade serous carcinoma
P26	Malignant tissues by PDS	53	High grade serous carcinoma
P27	Malignant tissues by PDS	44	High grade serous carcinoma
P28	Malignant tissues by PDS	60	High grade serous carcinoma
P29	Malignant tissues by PDS	69	High grade serous carcinoma
P30	Malignant tissues by PDS	56	High grade serous carcinoma
P31	Malignant tissues by PDS	47	High grade serous carcinoma
P32	Malignant tissues by PDS	57	High grade serous carcinoma
P33	Malignant tissues by PDS	62	High grade serous carcinoma
P34	Malignant tissues by PDS	57	High grade serous carcinoma
P35	Malignant tissues by PDS	49	High grade serous carcinoma
P36	Malignant tissues by PDS	48	High grade serous carcinoma
P37	Malignant tissues by PDS	44	High grade serous carcinoma
P38	Malignant tissues by PDS	67	High grade serous carcinoma
P39	Malignant tissues by PDS	23	Low grade serous carcinoma
P40	Malignant tissues by PDS	66	Mucinous adenocarcinoma
P41	Malignant tissues by PDS	45	Endometrioid carcinoma
P42	Malignant tissues by PDS	44	Endometrioid carcinoma
P43	Malignant tissues by PDS	69	Endometrioid carcinoma
P44	Malignant tissues by PDS	65	Clear cell carcinoma
P45	Malignant tissues by PDS	47	Clear cell carcinoma
C1	Post-chemotherapy tissues	61	Relapsing_High grade serous carcinoma
C2	Post-chemotherapy tissues	49	Relapsing_High grade serous carcinoma
C3	Post-chemotherapy tissues	47	Relapsing_High grade serous carcinoma
C4	Post-chemotherapy tissues	59	Relapsing_High grade serous carcinoma
C5	Post-chemotherapy tissues	55	Relapsing_High grade serous carcinoma
C6	Post-chemotherapy tissues	61	Relapsing_High grade serous carcinoma
C7	Post-chemotherapy tissues	53	Relapsing_High grade serous carcinoma
C8	Post-chemotherapy tissues	52	Relapsing_High grade serous carcinoma
C9	Post-chemotherapy tissues	60	Relapsing_High grade serous carcinoma
C10	Post-chemotherapy tissues	65	Relapsing_High grade serous carcinoma
C11	Post-chemotherapy tissues	52	Relapsing_High grade serous carcinoma
C12	Post-chemotherapy tissues	44	Relapsing_High grade serous carcinoma
C13	Post-chemotherapy tissues	37	Relapsing_High grade serous carcinoma
C14	Post-chemotherapy tissues	42	Relapsing_High grade serous carcinoma
C15	Post-chemotherapy tissues	73	Relapsing_High grade serous carcinoma
C16	Post-chemotherapy tissues	60	Relapsing_High grade serous carcinoma
C17	Post-chemotherapy tissues	56	Relapsing_Endometrioid carcinoma
C18	Post-chemotherapy tissues	67	Relapsing_High grade serous carcinoma
C19	Post-chemotherapy tissues	68	Relapsing_High grade serous carcinoma
C20	Post-chemotherapy tissues	59	Relapsing_High grade serous carcinoma
C21	Post-chemotherapy tissues	45	NACT_High grade serous carcinoma
C22	Post-chemotherapy tissues	59	NACT_High grade serous carcinoma
C23	Post-chemotherapy tissues	38	NACT_High grade serous carcinoma
C24	Post-chemotherapy tissues	61	NACT_High grade serous carcinoma
C25	Post-chemotherapy tissues	62	NACT_High grade serous carcinoma
C26	Post-chemotherapy tissues	57	NACT_High grade serous carcinoma
C27	Post-chemotherapy tissues	67	NACT_High grade serous carcinoma
C28	Post-chemotherapy tissues	64	NACT_High grade serous carcinoma
C29	Post-chemotherapy tissues	58	NACT_High grade serous carcinoma
C30	Post-chemotherapy tissues	62	NACT_High grade serous carcinoma
C31	Post-chemotherapy tissues	40	NACT_High grade serous carcinoma
C32	Post-chemotherapy tissues	44	NACT_High grade serous carcinoma
C33	Post-chemotherapy tissues	72	NACT_High grade serous carcinoma
C34	Post-chemotherapy tissues	75	NACT_High grade serous carcinoma
C35	Post-chemotherapy tissues	49	NACT_High grade serous carcinoma
C36	Post-chemotherapy tissues	57	NACT_High grade serous carcinoma
C37	Post-chemotherapy tissues	52	NACT_High grade serous carcinoma
C38	Post-chemotherapy tissues	49	NACT_High grade serous carcinoma
C39	Post-chemotherapy tissues	51	NACT_High grade serous carcinoma
C40	Post-chemotherapy tissues	59	NACT_High grade serous carcinoma
C41	Post-chemotherapy tissues	45	NACT_High grade serous carcinoma
C42	Post-chemotherapy tissues	57	NACT_High grade serous carcinoma
C43	Post-chemotherapy tissues	57	NACT_High grade serous carcinoma
C44	Post-chemotherapy tissues	56	NACT_High grade serous carcinoma
C45	Post-chemotherapy tissues	59	NACT_High grade serous carcinoma

## Sheet: B_fraction_library
Raw files	Pool	Fractions for combination	Technical replicates for MS
B20190910xiangn_qianlj_ZZOVA_BF1_60minDDA_500ng.raw	Benign tissues	1+11+21+31+41+51	0
B20190910xiangn_qianlj_ZZOVA_BF1_60minDDA_500ng_rep.raw	Benign tissues	1+11+21+31+41+51	1
B20190910xiangn_qianlj_ZZOVA_BF10_60minDDA_500ng.raw	Benign tissues	10+20+30+40+50+60	0
B20190910xiangn_qianlj_ZZOVA_BF2_60minDDA_500ng.raw	Benign tissues	2+12+22+32+42+52	0
B20190910xiangn_qianlj_ZZOVA_BF2_60minDDA_500ng_rep.raw	Benign tissues	2+12+22+32+42+52	1
B20190910xiangn_qianlj_ZZOVA_BF3_60minDDA_500ng.raw	Benign tissues	3+13+23+33+43+53	0
B20190910xiangn_qianlj_ZZOVA_BF3_60minDDA_500ng_rep.raw	Benign tissues	3+13+23+33+43+53	1
B20190910xiangn_qianlj_ZZOVA_BF4_60minDDA_500ng.raw	Benign tissues	4+14+24+34+44+54	0
B20190910xiangn_qianlj_ZZOVA_BF4_60minDDA_500ng_rep.raw	Benign tissues	4+14+24+34+44+54	1
B20190910xiangn_qianlj_ZZOVA_BF5_60minDDA_500ng.raw	Benign tissues	5+15+25+35+45+55	0
B20190910xiangn_qianlj_ZZOVA_BF5_60minDDA_500ng_rep.raw	Benign tissues	5+15+25+35+45+55	1
B20190910xiangn_qianlj_ZZOVA_BF6_60minDDA_500ng.raw	Benign tissues	6+16+26+36+46+56	0
B20190910xiangn_qianlj_ZZOVA_BF6_60minDDA_500ng_rep.raw	Benign tissues	6+16+26+36+46+56	1
B20190910xiangn_qianlj_ZZOVA_BF7_60minDDA_500ng.raw	Benign tissues	7+17+27+37+47+57	0
B20190910xiangn_qianlj_ZZOVA_BF7_60minDDA_500ng_rep.raw	Benign tissues	7+17+27+37+47+57	1
B20190910xiangn_qianlj_ZZOVA_BF8_60minDDA_500ng.raw	Benign tissues	8+18+28+38+48+58	0
B20190910xiangn_qianlj_ZZOVA_BF8_60minDDA_500ng_rep.raw	Benign tissues	8+18+28+38+48+58	1
B20190910xiangn_qianlj_ZZOVA_BF9_60minDDA_500ng.raw	Benign tissues	9+19+29+39+49+59	0
B20190910xiangn_qianlj_ZZOVA_NF1_60minDDA_500ng.raw	Normal tissues	1+11+21+31+41+51	0
B20190910xiangn_qianlj_ZZOVA_NF10_60minDDA_500ng.raw	Normal tissues	10+20+30+40+50+60	0
B20190910xiangn_qianlj_ZZOVA_NF2_60minDDA_500ng.raw	Normal tissues	2+12+22+32+42+52	0
B20190910xiangn_qianlj_ZZOVA_NF3_60minDDA_500ng.raw	Normal tissues	3+13+23+33+43+53	0
B20190910xiangn_qianlj_ZZOVA_NF4_60minDDA_500ng.raw	Normal tissues	4+14+24+34+44+54	0
B20190910xiangn_qianlj_ZZOVA_NF5_60minDDA_500ng.raw	Normal tissues	5+15+25+35+45+55	0
B20190910xiangn_qianlj_ZZOVA_NF6_60minDDA_500ng.raw	Normal tissues	6+16+26+36+46+56	0
B20190910xiangn_qianlj_ZZOVA_NF7_60minDDA_500ng.raw	Normal tissues	7+17+27+37+47+57	0
B20190910xiangn_qianlj_ZZOVA_NF8_60minDDA_500ng.raw	Normal tissues	8+18+28+38+48+58	0
B20190910xiangn_qianlj_ZZOVA_NF9_60minDDA_500ng.raw	Normal tissues	9+19+29+39+49+59	0
B20190910xiangn_qianlj_ZZOVA_TF1_60minDDA_500ng.raw	Malignant tissues by PDS	1+11+21+31+41+51	0
B20190910xiangn_qianlj_ZZOVA_TF1_60minDDA_500ng_rep.raw	Malignant tissues by PDS	1+11+21+31+41+51	1
B20190910xiangn_qianlj_ZZOVA_TF10_60minDDA_500ng.raw	Malignant tissues by PDS	10+20+30+40+50+60	0
B20190910xiangn_qianlj_ZZOVA_TF10_60minDDA_500ng_rep.raw	Malignant tissues by PDS	10+20+30+40+50+60	1
B20190910xiangn_qianlj_ZZOVA_TF2_60minDDA_500ng.raw	Malignant tissues by PDS	2+12+22+32+42+52	0
B20190910xiangn_qianlj_ZZOVA_TF2_60minDDA_500ng_rep.raw	Malignant tissues by PDS	2+12+22+32+42+52	1
B20190910xiangn_qianlj_ZZOVA_TF3_60minDDA_500ng.raw	Malignant tissues by PDS	3+13+23+33+43+53	0
B20190910xiangn_qianlj_ZZOVA_TF3_60minDDA_500ng_rep.raw	Malignant tissues by PDS	3+13+23+33+43+53	1
B20190910xiangn_qianlj_ZZOVA_TF4_60minDDA_500ng.raw	Malignant tissues by PDS	4+14+24+34+44+54	0
B20190910xiangn_qianlj_ZZOVA_TF4_60minDDA_500ng_rep.raw	Malignant tissues by PDS	4+14+24+34+44+54	1
B20190910xiangn_qianlj_ZZOVA_TF5_60minDDA_500ng.raw	Malignant tissues by PDS	5+15+25+35+45+55	0
B20190910xiangn_qianlj_ZZOVA_TF5_60minDDA_500ng_rep.raw	Malignant tissues by PDS	5+15+25+35+45+55	1
B20190910xiangn_qianlj_ZZOVA_TF6_60minDDA_500ng.raw	Malignant tissues by PDS	6+16+26+36+46+56	0
B20190910xiangn_qianlj_ZZOVA_TF6_60minDDA_500ng_rep.raw	Malignant tissues by PDS	6+16+26+36+46+56	1
B20190910xiangn_qianlj_ZZOVA_TF7_60minDDA_500ng.raw	Malignant tissues by PDS	7+17+27+37+47+57	0
B20190910xiangn_qianlj_ZZOVA_TF7_60minDDA_500ng_rep.raw	Malignant tissues by PDS	7+17+27+37+47+57	1
B20190910xiangn_qianlj_ZZOVA_TF8_60minDDA_500ng.raw	Malignant tissues by PDS	8+18+28+38+48+58	0
B20190910xiangn_qianlj_ZZOVA_TF8_60minDDA_500ng_rep.raw	Malignant tissues by PDS	8+18+28+38+48+58	1
B20190910xiangn_qianlj_ZZOVA_TF9_60minDDA_500ng.raw	Malignant tissues by PDS	9+19+29+39+49+59	0
B20190910xiangn_qianlj_ZZOVA_TF9_60minDDA_500ng_rep.raw	Malignant tissues by PDS	9+19+29+39+49+59	1
B20191020xiangn_qianlj_ZZOVbc_TF1_60minDDA_500ng.raw	Post-chemotherapy tissues	1+16+31+46	0
B20191020xiangn_qianlj_ZZOVbc_TF10_60minDDA_500ng.raw	Post-chemotherapy tissues	10+25+40+55	0
B20191020xiangn_qianlj_ZZOVbc_TF11_60minDDA_500ng.raw	Post-chemotherapy tissues	11+26+41+56	0
B20191020xiangn_qianlj_ZZOVbc_TF12_60minDDA_500ng.raw	Post-chemotherapy tissues	12+27+42+57	0
B20191020xiangn_qianlj_ZZOVbc_TF13_60minDDA_500ng.raw	Post-chemotherapy tissues	13+28+43+58	0
B20191020xiangn_qianlj_ZZOVbc_TF14_60minDDA_500ng.raw	Post-chemotherapy tissues	14+29+44+59	0
B20191020xiangn_qianlj_ZZOVbc_TF15_60minDDA_500ng.raw	Post-chemotherapy tissues	15+30+45+60	0
B20191020xiangn_qianlj_ZZOVbc_TF2_60minDDA_500ng.raw	Post-chemotherapy tissues	2+17+32+47	0
B20191020xiangn_qianlj_ZZOVbc_TF3_60minDDA_500ng.raw	Post-chemotherapy tissues	3+18+33+48	0
B20191020xiangn_qianlj_ZZOVbc_TF4_60minDDA_500ng.raw	Post-chemotherapy tissues	4+19+34+49	0
B20191020xiangn_qianlj_ZZOVbc_TF5_60minDDA_500ng.raw	Post-chemotherapy tissues	5+20+35+50	0
B20191020xiangn_qianlj_ZZOVbc_TF6_60minDDA_500ng.raw	Post-chemotherapy tissues	6+21+36+51	0
B20191020xiangn_qianlj_ZZOVbc_TF7_60minDDA_500ng.raw	Post-chemotherapy tissues	7+22+37+52	0
B20191020xiangn_qianlj_ZZOVbc_TF8_60minDDA_500ng.raw	Post-chemotherapy tissues	8+23+38+53	0
B20191020xiangn_qianlj_ZZOVbc_TF9_60minDDA_500ng.raw	Post-chemotherapy tissues	9+24+39+54	0

## Sheet: C_patient info_NACT_CohortA
Bcr_patient_barcode	Age_at_diagnosis	Tumor_residual_disease	Histology	Detailed STAGE	Metastasis of lymph	Frequency of chemotherapy	Recurrence free survival(RFS)/month	Recurrent.disease	PlatinumStatus(Sensitive,R)	CA125 before the treatment	HE4 before the treatment	CA125 of drug resistance before last chemotherapy	Frequency of neoadjuvant therapy	Neoadjuvant therapy
ZJOV0223	45	<1cm	HS	ⅢC	NOT available	7	3	Yes	Resistant	NOT available	NOT available	60.4	2	PTX+DDP
ZJOV0226	59	no residual	HS	ⅢC	Yes	8	13	Yes	Sensitive	7043.6	1428	8.4	2	PTX+CBP
ZJOV0227	38	<1cm	HS	IV	No	7	6	Yes	Resistant	2076.8	1500	60.5	2	PTX+Pt
ZJOV0228	61	no residual	HS	ⅢC	Yes	6	5	Yes	Resistant	10000	1500	15	2	PTX+CBP
ZJOV0232	62	>1cm	HS	IV	Yes	9	3	Yes	Resistant	NOT available	NOT available	25.2	2	PTX+CBP
ZJOV0233	57	no residual	HS	IV	Yes	6	9	Yes	Sensitive	2984.3	887.7	NOT available	3	PTX+CBP
ZJOV0234	67	<1cm	HS	ⅢC	No	8	11	Yes	Sensitive	1705.1	NOT available	6.5	2	PTX+CBP
ZJOV0237	64	<1cm	HS	ⅢC	No	8	10	Yes	Sensitive	9270.4	768.6	18.8	2	PTX+CBP
ZJOV0240	58	no residual	HS	IV	No	7	21	Yes	Sensitive	323.2	311.9	94.33	2	PTX+CBP
ZJOV0243	62	<1cm	HS	ⅢC	Yes	8	5	Yes	Resistant	2969.4	1412	11.7	2	PTX+CBP
ZJOV0247	40	no residual	HS	IV	Yes	7	3	Yes	Resistant	5096	978.3	19.9	3	PTX+DDP
ZJOV0248	44	no residual	HS	IV	Yes	7	38	Yes	Sensitive	2593.8	272.9	52.6	2	PTX+CBP
ZJOV0268	72	no residual	HS	ⅢC	No	7	13	Yes	Sensitive	109	187.3	6.6	3	PTX+DDP
ZJOV0270	75	no residual	HS	ⅢC	NOT available	7	13	Yes	Sensitive	1266.3	776.8	14.4	3	PTX+DDP
ZJOV0272	49	>1cm	HS	IV	Yes	10	1	Yes	Resistant	2719.7	294.4	586.7	2	PTX+CBP
ZJOV0273	57	no residual	HS	ⅢC	Yes	9	6	Yes	Resistant	6823.4	1181	48.6	3	PTX+CBP
ZJOV0280	52	no residual	HS	IV	Yes	8	59	No	Sensitive	3393.2	950.1	48.3	2	PTX+CBP
ZJOV0283	49	no residual	HS	ⅢC	No	8	2	Yes	Resistant	1229.9	713.3	47.5	2	PTX+DDP
ZJOV0329	51	no residual	HS	ⅢC	Yes	8	3	Yes	Resistant	1363.5	784.3	not available	2	PTX+CBP
ZJOV0330	59	<1cm	HS	ⅢC	No	7	3	Yes	Resistant	748.1	713	17.4	2	PTX+CBP
ZJOV0331	45	<1cm	HS	IV	Yes	8	5	Yes	Resistant	3536.5	1272	30.7	2	PTX+Pt
ZJOV0333	57	no residual	HS	ⅢC	No	8	21	Yes	Sensitive	NOT available	NOT available	6.2	2	PTX+DDP
ZJOV0344	57	no residual	HS	IV	Yes	8	5	Yes	Resistant	245.1	165.9	6.1	2	PTX+CBP
ZJOV0378	56	no residual	HS	IV	Yes	8	4	Yes	Resistant	401	472.3	105.3	2	PTX+Pt
ZJOV0394	59	<1cm	HS	ⅢC	No	8	38	Yes	Sensitive	NOT available	NOT available	NOT available	2	PTX+CBP
ZJOV0402	58	no residual	HS	ⅢB	NOT available	8	8	Yes	Sensitive	10000	2140	11.7	2	PTX+DDP
ZJOV0411	60	no residual	HS	ⅢC	No	8	9	Yes	Sensitive	NOT available	NOT available	NOT available	3	DDP+PTX
ZJOV0418	45	no residual	HS	IV	Yes	7	3	Yes	Resistant	518.3	NOT available	not available	3	PTX+DDP
ZJOV0420	56	<1cm	HS	ⅢC	Yes	8	10	Yes	Sensitive	2692	NOT available	7.9	2	PTX+CBP
ZJOV0433	42	<1cm	HS	ⅢC	Yes	6	5	Yes	Resistant	354.2	NOT available	9.5	2	PTX+CBP
ZJOV0436	56	<1cm	HS	ⅢC	Yes	8	32	Yes	Sensitive	641.3	NOT available	14.4	2	PTX+CBP
ZJOV0444	58	>1cm	HS	ⅢC	NOT available	8	13	Yes	Sensitive	566.2	2999	10.6	2	PTX+CBP
ZJOV0458	43	no residual	HS	IV	No	6	7	Yes	Sensitive	2546.1	NOT available	11.2	3	PTX+DDP
ZJOV0459	60	no residual	HS	ⅢA	Yes	7	89	Yes	Sensitive	3517.4	NOT available	NOT available	2	PTX+CBP
ZJOV0464	57	no residual	HS	ⅢC	No	6	24	Yes	Sensitive	374.9	181.1	NOT available	2	PTX+CBP
ZJOV0480	45	<1cm	HS	IV	Yes	8	2	Yes	Resistant	NOT available	NOT available	27.4	2	PTX+CBP
ZJOV0483	63	<1cm	HS	ⅢC	NOT available	9	7	Yes	Sensitive	8544.7	1349	24.1	2	PTX+DDP
ZJOV0488	66	<1cm	HS	ⅢC	NOT available	9	13	Yes	Sensitive	NOT available	NOT available	NOT available	3	PTX+CBP
ZJOV0490	60	>1cm	HS	IV	Yes	8	40	Yes	Sensitive	510.2	832.7	13	2	PTX+CBP
ZJOV0494	45	<1cm	HS	IV	Yes	8	17	Yes	Sensitive	3222.4	485.4	31.1	2	PTX+CBP
ZJOV0517	46	>1cm	HS	IV	No	8	48	Yes	Sensitive	3179.8	1930	11.6	2	PTX+CBP
ZJOV0523	61	>1cm	HS	ⅢC	NOT available	7	6	Yes	Resistant	627.2	782.3	not available	2	PTX+CBP
ZJOV0538	45	no residual	HS	ⅢA	Yes	9	10	Yes	Sensitive	5340.3	NOT available	12	3	PTX+DDP
ZJOV0573	37	no residual	HS	ⅢC	Yes	8	46	Yes	Sensitive	97.2	66.53	9.3	2	PTX+CBP
ZJOV0683	53	<1cm	HS	IV	Yes	8	9	Yes	Sensitive	692.5	1415	13	2	PTX+CBP
ZJOV0684	67	no residual	HS	ⅢC	Yes	9	8	Yes	Sensitive	7193	1500	13.6	4	DDP+TNF, DXM
ZJOV0703	59	no residual	HS	ⅢC	Yes	6	12	Yes	Sensitive	2049.3	397.1	47.5	2	PTX+CBP
ZJOV0726	59	<1cm	HS	IV	No	6	6	Yes	Resistant	1444.3	207.6	50.2	2	PTX+CBP
ZJOV0737	49	<1cm	HS	IV	Yes	8	48	No	Sensitive	686.9	443.1	80.8	2	PTX+CBP
ZJOV0739	50	<1cm	HS	IV	Yes	8	5	Yes	Resistant	10000	1500	13	2	PTX+CBP
ZJOV0743	54	<1cm	HS	ⅢB	Yes	8	9	Yes	Sensitive	1364.6	1123	11	2	PTX+CBP
ZJOV0747	57	<1cm	HS	ⅢB	NOT available	8	9	Yes	Sensitive	1194.9	141.3	16.1	2	PTX+CBP
ZJOV0751	42	no residual	HS	IV	Yes	8	5	Yes	Resistant	3223	943.2	NOT available	2	PTX+CBP
ZJOV0769	53	no residual	HS	ⅢC	Yes	8	6	Yes	Resistant	2634.2	458.2	18.7	2	PTX+CBP
ZJOV0773	46	no residual	HS	IV	Yes	8	38	Yes	Sensitive	3734.7	665.6	8.7	2	PTX+DDP
ZJOV0776	77	<1cm	HS	ⅢC	Yes	7	3	Yes	Resistant	1469.1	1500	45.8	2	PTX+CBP
ZJOV0804	63	no residual	HS	IV	No	6	6	Yes	Resistant	3423.6	1500	77.81	2	PTX+CBP
ZJOV0816	60	<1cm	HS	ⅢC	NOT available	8	8	Yes	Sensitive	1687.7	618.6	16.6	2	PTX+DDP
ZJOV0872	57	<1cm	HS	ⅢC	Yes	7	3	Yes	Resistant	38.2	70.67	15.1	3	PTX+CBP
ZJOV0891	57	no residual	HS	ⅢC	No	8	3	Yes	Resistant	288.6	380.1	12.8	2	PTX+CBP
ZJOV0911	52	no residual	HS	ⅢC	Yes	7	6	Yes	Resistant	657.7	187.5	10.4	2	PTX+CBP
ZJOV0928	46	no residual	HS	IV	Yes	8	9	Yes	Sensitive	1996.8	323.6	13.7	2	PTX+CBP
ZJOV0939	52	no residual	HS	IV	No	8	5	Yes	Resistant	806.5	192	40.2	2	PTX+CBP

## Sheet: D_sample info_NACT_CohortA
SampleID	Bcr_patient_barcode	Grouping	Train_test	Biological replicate	Technical replicate
b1_1	ZJOV0228	Resistant	train	1	0
b1_2	ZJOV0928	Sensitive	train	0	0
b1_3	ZJOV0394	Sensitive	train	0	0
b1_3b	ZJOV0394	Sensitive	train	0	1
b1_4	ZJOV0226	Sensitive	train	0	0
b1_8	ZJOV0538	Sensitive	train	0	0
b1_11	ZJOV0344	Resistant	train	0	0
b2_4	ZJOV0464	Sensitive	test	0	0
b2_8	ZJOV0490	Sensitive	train	0	0
b2_11	ZJOV0240	Sensitive	test	0	0
b2_12	ZJOV0480	Resistant	test	0	0
b3_1	ZJOV0436	Sensitive	train	0	0
b3_4	ZJOV0330	Resistant	test	0	0
b3_10	ZJOV0344	Resistant	train	1	0
b3_11	ZJOV0433	Resistant	test	0	0
b3_14	ZJOV0272	Resistant	train	0	0
b4_2	ZJOV0273	Resistant	train	0	0
b4_7	ZJOV0684	Sensitive	train	0	0
b4_8	ZJOV0333	Sensitive	train	0	0
b4_9	ZJOV0459	Sensitive	test	0	0
b4_9b	ZJOV0459	Sensitive	test	0	1
b4_14	ZJOV0329	Resistant	test	0	0
b5_4	ZJOV0458	Sensitive	test	0	0
b5_6	ZJOV0494	Sensitive	test	0	0
b5_8	ZJOV0420	Sensitive	train	0	0
b5_10	ZJOV0444	Sensitive	train	0	0
b5_11	ZJOV0573	Sensitive	test	0	0
b5_14	ZJOV0483	Sensitive	test	0	0
b6_5	ZJOV0538	Sensitive	train	1	0
b6_7	ZJOV0411	Sensitive	train	0	0
b6_9	ZJOV0228	Resistant	train	0	0
b6_9b	ZJOV0228	Resistant	train	0	1
b6_11	ZJOV0247	Resistant	test	0	0
b6_12	ZJOV0490	Sensitive	train	1	0
b6_13	ZJOV0769	Resistant	test	0	0
b6_14	ZJOV0703	Sensitive	train	0	0
b7_2	ZJOV0911	Resistant	test	0	0
b7_4	ZJOV0928	Sensitive	train	1	0
b7_7	ZJOV0268	Sensitive	train	0	0
b7_9	ZJOV0237	Sensitive	test	0	0
b7_9b	ZJOV0237	Sensitive	test	0	1
b7_12	ZJOV0223	Resistant	train	0	0
b7_15	ZJOV0816	Sensitive	train	0	0
b8_4	ZJOV0776	Resistant	train	0	0
b8_11	ZJOV0726	Resistant	test	0	0
b8_14	ZJOV0739	Resistant	train	0	0
b8_15	ZJOV0331	Resistant	test	0	0
b9_1	ZJOV0232	Resistant	train	0	0
b9_2	ZJOV0804	Resistant	train	0	0
b9_4	ZJOV0420	Sensitive	train	1	0
b9_5	ZJOV0378	Resistant	train	0	0
b9_8	ZJOV0280	Sensitive	train	0	0
b9_10	ZJOV0891	Resistant	test	0	0
b9_15	ZJOV0751	Resistant	test	0	0
b10_1	ZJOV0234	Sensitive	train	0	0
b10_2	ZJOV0402	Sensitive	train	0	0
b10_4	ZJOV0747	Sensitive	test	0	0
b10_6	ZJOV0773	Sensitive	test	0	0
b10_7	ZJOV0270	Sensitive	train	0	0
b10_10	ZJOV0737	Sensitive	test	0	0
b10_11	ZJOV0418	Resistant	test	0	0
b11_5	ZJOV0743	Sensitive	train	0	0
b11_6	ZJOV0726	Resistant	test	1	0
b11_12	ZJOV0939	Resistant	train	0	0
b11_13	ZJOV0243	Resistant	train	0	0
b12_2	ZJOV0248	Sensitive	test	0	0
b12_3	ZJOV0517	Sensitive	test	0	0
b12_3b	ZJOV0517	Sensitive	test	0	1
b12_4	ZJOV0247	Resistant	test	1	0
b12_5	ZJOV0283	Resistant	train	0	0
b12_10	ZJOV0227	Resistant	train	0	0
b12_13	ZJOV0488	Sensitive	train	0	0
b12_14	ZJOV0872	Resistant	train	0	0
b13_2	ZJOV0233	Sensitive	train	0	0
b13_5	ZJOV0523	Resistant	test	0	0
b13_6	ZJOV0683	Sensitive	test	0	0

## Sheet: E_sample info_NACT_CohortB
Batch_id	Patient_ID	Grouping	Recurrent.disease	PFS (day)	Biological replicate
b2_9	CohortB_P1	Sensitive	Yes	672	0
b4_9	CohortB_P2	Resistant	Yes	252	0
b5_9	CohortB_P3	Resistant	Yes	130	0
b5_15	CohortB_P4	Resistant	Yes	297	0
b6_9	CohortB_P5	Resistant	Yes	193	0
b7_9	CohortB_P6	Sensitive	Yes	876	0
b8_9	CohortB_P7	Sensitive	Yes	581	0
b10_10	CohortB_P8	Resistant	Yes	284	0
b12_1	CohortB_P9	Resistant	Yes	404	0
b13_9	CohortB_P10	Sensitive	Yes	672	0
b13_10	CohortB_P11	Resistant	Yes	84	1
b16_7	CohortB_P12	Sensitive	Yes	972	0
b16_15	CohortB_P13	Resistant	Yes	110	1
b17_4	CohortB_P14	Resistant	Yes	248	0
b21_13	CohortB_P15	Resistant	Yes	223	0
b22_9	CohortB_P16	Sensitive	Yes	651	0
b23_10	CohortB_P17	Resistant	Yes	316	0
b24_10	CohortB_P18	Sensitive	Yes	763	0
b25_9	CohortB_P19	Sensitive	Yes	693	0
b26_10	CohortB_P20	Resistant	Yes	278	0
b28_9	CohortB_P21	Resistant	Yes	291	0
b28_10	CohortB_P22	Resistant	Yes	108	1
b28_12	CohortB_P23	Sensitive	Yes	1773	0
b29_12	CohortB_P24	Sensitive	Yes	522	0
b30_12	CohortB_P25	Sensitive	Yes	1270	0
b30_14	CohortB_P26	Resistant	Yes	25	0
b31_12	CohortB_P27	Sensitive	Yes	802	0
b32_10	CohortB_P28	Sensitive	Yes	995	0
b34_12	CohortB_P29	Resistant	Yes	257	0
b35_2	CohortB_P30	Resistant	Yes	202	1
b35_9	CohortB_P31	Sensitive	Yes	1031	0
b36_9	CohortB_P32	Resistant	Yes	202	0
b37_5	CohortB_P33	Resistant	Yes	130	0
b37_13	CohortB_P34	Sensitive	Yes	1003	1
b39_10	CohortB_P35	Sensitive	Yes	1776	0
b40_9	CohortB_P36	Resistant	Yes	256	0
b41_9	CohortB_P37	Sensitive	Yes	663	0
b41_15	CohortB_P22	Resistant	Yes	108	0
b42_9	CohortB_P38	Resistant	Yes	141	0
b42_10	CohortB_P39	Sensitive	Yes	1332	0
b43_9	CohortB_P40	Resistant	Yes	137	0
b45_9	CohortB_P13	Resistant	Yes	110	0
b46_9	CohortB_P41	Resistant	Yes	313	0
b50_9	CohortB_P42	Sensitive	Yes	1021	0
b50_14	CohortB_P43	Resistant	Yes	320	0
b57_10	CohortB_P44	Resistant	Yes	285	0
b57_11	CohortB_P45	Resistant	Yes	253	0
b58_9	CohortB_P46	Resistant	Yes	227	0
b59_9	CohortB_P47	Sensitive	Yes	1108	0
b59_13	CohortB_P48	Resistant	Yes	236	0
b62_15	CohortB_P11	Resistant	Yes	84	0
b66_15	CohortB_P34	Sensitive	Yes	1003	0
b67_11	CohortB_P49	Resistant	Yes	147	0
b69_9	CohortB_P50	Sensitive	Yes	2574	0
b69_13	CohortB_P51	Resistant	Yes	168	0
b70_5	CohortB_P52	Resistant	Yes	25	0
b70_8	CohortB_P53	Resistant	Yes	271	0
b73_12	CohortB_P54	Sensitive	Yes	666	0
b74_7	CohortB_P55	Resistant	Yes	234	0
b74_8	CohortB_P56	Sensitive	Yes	530	0
b74_10	CohortB_P57	Resistant	Yes	272	0
b75_8	CohortB_P30	Resistant	Yes	202	0
