# Supplementary material for: Resistance prediction in high‐grade serous ovarian carcinoma with neoadjuvant chemotherapy using data‐independent acquisition proteomics and an ovary‐specific spectral library
Source: Mol Oncol. 2023 Mar 19;17(8):1567–80. doi: 10.1002/1878-0261.13410 (PMC10399723; doi:10.1002/1878-0261.13410)
Supplement: Supplementary file 2 — Table S2. Peptide and protein matrices. [file MOL2-17-1567-s001.xlsx]

## Sheet: A_pep_matrix_OVCaLib
peptide_group_label	prot	b1_2	b1_8	b4_2	b4_7	b5_14	b5_4	b5_8	b6_13	b6_5	b6_7	b7_15	b7_2	b7_4	b7_9	b7_9b	b8_11	b9_2	b9_4	b10_1	b10_2	b10_4	b11_5	b11_6	b13_2	b13_5	b13_6	b12_10	b1_1	b1_11	b1_3	b1_3b	b1_4	b2_11	b2_12	b2_4	b2_8	b3_1	b3_10	b3_11	b3_14	b3_4	b4_14	b4_8	b4_9	b4_9b	b5_10	b5_11	b5_6
AAAAAAAAAAAAAAAGAGAGAK	P55011	141529				276286	158044		240245		484268	306365			1.231e+06	1199151	267130		190259		88503.8	383793	265657	150218	124434	316323		193285	460295	833768			400896	112197	134509	381190	201141	91868.9	330182	173010		313996	161839					128681
AAAAAAAAAAAATGTEAGPGTAGGSENGSEVAAQPAGLSGPAEVGPGAVGER	O60341																					425011				662547	327216			536039							165507		332372	240832	95860.1	248641					662071
AAAAAAAAAPAAAATAPTTAATTAATAAQ	P37108	118561							259129			702960			2.16194e+06	2.1946e+06								397323				2798050	2936085	5108390	1360450	881074	1.03579e+06	86430.6		579990		808708	2029070	173545	2.51684e+06						1.46745e+06	157342
AAAAAAAAAVSR	Q96JP5	402289		978360	395201	400608	601110	406531				300737					142884		108410		226945	500669	1185990	236446		562309	666969		607247	386600			234847	121875	85770.8	178981	228055	204121	166874	154964	72125.4		381877				941052	520844
AAAAAAAAGAFAGR	Q8N697	115539	140764	126087	112463	74213.5			210187	399971			533181	544172				329263	118604	192000	130137	203916	194389	167357		77396.6					174498	185662		77817.8		62191.3	61367.7						67563.4	119091				88074.6
AAAAAAAAVPSAGPAGPAPTSAAGR	Q9Y4H2				102352	297477					204411		348028	355178	190186	234573			309490			381595				601012												347318	36132.2				62146.3					46616.5
AAAAAAALQAK	P36578	7066980	7165060	27549800	13515000	9467270	10560900	8524200	25906100	21616200	2074710	3639880	1679130	595342	1829210	1639590	15905800	10362100	7047110	14387400	10750400	17984300	16944100	12400400	6102580	24600600	16021900	11412500	10533000	12409100	8454630	8410250	1396960	2806330	3405980	5764170	5052230	4246900	2885420	4457150	2237820	2184380	12942200	10933300	7513100	5197320	23511500	8399090	5586530
AAAAAATAPPSPGPAQPGPR	Q6SPF0	80190																				99503.5				122882				234221						10938.5	36486.7		92861.6	51609.9			73235.4				310350	40896.1
AAAAADLANR	O76031			811177	517592	177574	205941	262678		148092			27860.2	18132			204846		212233	279026	211186	351318	886754	319267		674673				164438									33731.9				317874	190466			452061	150174
AAAAALSQQQSLQER	Q8WUQ7	60587.7		141352	85135.1					96740.3			84163.1				82498.2			72428	57999.4	165403	90788.4	87477.7		157320	83118.9		55112.2	54480.3				24264.3		67140.8	39140		19895.3	52773.6		34816	56978.7				118944	107581
AAAAASAAGPGGLVAGK	A6NIH7			54304.3	90752.7		114320								177272				82063.9				194950							57553.6			166127										58294					25536.1
AAAAASAAGPGGLVAGKEEK	A6NIH7			38698.9			37256.1	19063.4				365579	89596.9		381435	313985			112255	39457		65821.2	459192							103212		9947.65	324734			47324.1		106807				17835	43544.1				123185
AAAAATVVPPMVGGPPFVGPVGFGPGDR	Q9BTD8																													1085340							2928680		758102
AAAAATVVPPMVGGPPFVGPVGFGPGDRSHLDSPEAR	Q9BTD8																													734150
AAAAAWEEPSSGNGTAR	Q9P258	330778		1504580	471985			579061				971287		636397	1228230	1345450				402340	62993.5	110087	1368000	236975	107421	865046	515894			665230			311899	154527			129750		379785	205421	205266		466684				1454520	978323
AAAAFVLANENNIALFK	O60518
AAAAGRFPAQVPSAHQPSASGGAAAAAAAPAAPAAPR	Q8NHG8																													172420			140087			101881			109564	109236
AAAAPFQTSQASASAPR	Q96L91								173839				146003	161697		389062					818697	213511	367678	493431		209192	240834			107098									63488.2								271744
AAAAPGASPSPGGDAAWSEAGPGPRPLAR	P52701	174769		1420749	765587		1030460					1405020	771395		775282	805533				484179		686541		265509		472717	986398	750980		774233			487276		321607		105985	665336	357121	107758	156573		428372				2026130	639702
AAAASAAEAGIATTGTEDSDDALLK	P55036	655996	654426	313931	376597	405544	399664	420634	906176	743090	1174890	979332	821554	542234	736452	791725	563596	494880	528388	687718	579227	715582	1178473	618510	580779	595063	595746	721262	713329	790043	751726	646251	348850	300266	395475	440988	538850	225826	290026	335830	411846	357485	543794	461484	233886	135610	753384	331838	415460
AAAASVPNADGLK	A1X283	605861		884325	1632840	793842	631656	663060	2175470		600413	1468390	1317420	1313730	1066310	1079430	1326410	628018	1116190	2249430	1966870	1799630	2171380	2263910		1903920	880573	1196700	724018	1121590	977515	762690	785555	170936	678591	251114		335947	333575	129262	460474	417713	1050810	1689280	1497210	1390830	907466	736984	398253
AAAATGTIFTFR	P05154			266337		676327	1081050	468918			2008240	1187940	341439	160529	1651320	1363830	408199	96826.2	1034810		347726	160317	1178770	346426	417416	497405	772958	1381480	687439		345477	211970	971754	331807	942760			201860		653448	750623		271350	336826	513864	432476	261810		293269
AAAAVEPDVVVK	Q9BQE4	572426	195085	573677	228250	228324	136599	124511	571819	641079	231114	249039	942632	1131500	411229	335823	366731	283216	244749	905093	191409	772954	329449	413481	202293	900288	220972	261907			237565	154553				263167	452730		51999.8	210870	262903		217093	434282			190853		247486
AAAAVVAAAAR	Q8WWH5	273740		384427	364329	373918	567092				810069					641670			232583	293193	400088	1318370	2670060	556236		909355	509711	433128		416983			220985				102139			156706	221305	167442	345984				2424550	425717
AAADGSLQWEVGGWR	Q96GQ5			1080860	1078730	758481	723104	859687	2106980	1385180	1106160	1542390	978102	1439290	1020070	967302	1532120	921829	581472	820674	624102	1474720	1122660	1657010		879708	665384	842907	1094900	850951				340180	612150	642577	804690	512750	565215	677762	470400	492417	924750	1024730	546395	499145	1456110	873200	360454
AAADLMAYC(UniMod:4)EAHAK	P59768																	574552
AAADTLQGPMQAAYR	Q6P2E9	1285530	808803	1783360	876092	855052	533701		1596350	1605840		1098280	1673780	1549080	997358	1064450	1448160	1088440		2209080	728352	2211150	1780920	1298930	334267	1520240			885955	1040250		488596	264209	689112	340272	381517	515528	451074	556022	442897	557978	488834	997132				2375870	1467300
AAAEAAAEAK	Q9UNF1			77267.5	9299.59		56742.9	33459									19028.8	5810.75		43009.1	39446.1	39593.2	150981			65117.8	41503.4																49640.2				37036.3
AAAEDVNVTFEDQQK	Q9NQP4	381513	247082	660668		670913	796767	436760	1131050	1122850	801673		1160410	926631	792980	774113	1373360		190582			1835260					3481530		851570	356687	405887	358902	594695	122986		382144	272242		278020	489671	175701	249072	562784	799651		397456	780439	615030	492162
AAAEELLAR	O15357	1340190	1172820	1086420	1514620	1250070	543097	473696	2639850	2633380	1044850	1213100	1364490	1487790		812269	1925180		627101	1590140	690578	2168760	2734370	1779100	533507	1925400	2658770	869736	783704	611266	847046	386668		253973	409261	591596	396136		159506	244889	170092	221646	1286280	773573	519789	322532	1065920	1123340	248181
AAAEGLMSLLR	P30260	401165	238401	272057	176404	299709	91413.4		478810	655735	272539	114919	725967	705458		166318	469242	259274	156386	525649	229759	645967	532658	541834	100348	936477	372475	294737	151045	256877	169608	98418.3		93389.4	73265.6	111733	91324.6	34667.5	112210	200086	87958.2	117383	263223	374059	72419.2	52108.4	341288	350022
AAAEIYEEFLAAFEGSDGNK	O15042			87858.2							22471.5					92502.8						164107	400016																95051.6						80358.4		11365.3	166250
AAAEKPEEQGPEPLPISTQEW	Q9NP50			108411
AAAEQAISVR	Q01780	570785	223970	464878	430232	253530						235698	214987	240119	106007	372129	367386	237258	333739	456965	186187	615770	643164	524231	115916	604032	653106	334979	349440	519018	258132	130237	90622.3	304259	235426	207466	331823		182642	165200	131228	241610	213362	329508	129962	59740	896211	286824	72776.8
AAAESSAIQSISHV	Q03112																					132105	232143			74887.2														78011.5							207841
AAAEVAGQFVIK	P02786	3190650	265851	1187040	430675	857193	475380	260125	1111630	826281			2866020	2286260	632703	648124	1612390	381492	394310	729663	336172	2001810	938892	1098210	112068	2521020	587540	746510	752280	1838050	367180	242295	98517.6	452805	427193	472224	350648		740138	536871	574564		779999	354590		323430	442205	1053210	388172
AAAEVNQDYGLDPK	P07954	71239.4		153648		328166			301679	261600			467321	445651				179367	142771	310183	107790	416307	260914		262876	403909	223648							72916.8		47184	58410.1				108414		342824	121629			297709	117014
AAAFEEQENETVVVK	Q9Y490	1611930	1515630	1633920	2362290	3276250	7312730		7698020	3548460	3215100	4109160	2.39813e+06	3870210	2880120	2821440	2098940	2.50663e+06		4617550	3954080		3639730	3880080		1.63778e+06	6649760		2424830	625915	2332990	1.21999e+06		899209	963107	875463	727228	2128660	334518	686267	847890	841360	1204680	4030540			1264120	1190960
AAAFEQLQK	O94826	1775560	1039680	2704160	1745230	3970560	1295040	889056	1802890	3477400	2486600	1416250	2516220	2339320	1952640	2161700	1925740	1521730	2658760	3173210	816650	3934890	3597770	2702400	779372	3772370	3227600	1551760	1473950	2091060	900017	580263	189432	851426	462273	946377	692041	450897	770101	634496	610767	514298	2761640	1976160	719632	482920	3503440	2143220	485652
AAAGAAATHLEVAR	Q96S52	26782.9	48197.7	176113	97657.8	73170.9	61337.1			71866.4			204094	265992			260767	66773.1		120806	29926.9	258953	362068	324978		389526	92839.1	179743		58622						40212.7	36574.1		24458.1		60915.3	54844.1	90642.2	103213			282155	104179
AAAGALEGVWLAVR	Q5IJ48			166735	146977																																											418725
AAAGEFADDPC(UniMod:4)SSVK	P35221			56012.1	118468	125427				138491	444385		98085.7			634721		1008940		382226			694761	133760			187679			87541.4				60526.4	118562						24991.2						53856.4	226051
AAAGELQEDSGLMALAK	Q9BUP0				965002	664909						329437	1413800	965794		552665			373741			613947					393895			411279				734214	438576		853210				430212	297259	443611
AAAGGLAMLTSMRPTLC(UniMod:4)SR	Q9H3U1					75465.7					511460		488661	93384.3	451645	376006		876839		561201			525805				166457	137312						113670			31806								27189.6			105336
AAAGGQGSAVAAEAEPGKEEPPAR	Q9GZT9	127496		365740	312417	296994	190365				290026	407065	188873	222733	299095	329340			402313	444733		357042	427868	264210		449509			335423	258022			212593	90888.1		78977.6	118292	275223		205480	197660	80044	359695				424755	175684
AAAGKAELELELGR	Q15149									471965
AAAGLGGGDSGDGTAR	Q96T51			214695	442282	527991	159578		513460	547623				81251.2			219386	280892	145187	474422	285265	221565	707918	403091	281276	363941	232834	518227		264763		258541				181493	68375.8		68125.6				311091	763833			293002	247554	158898
AAAGQESEGPAVGPPQPLGK	O14497																													339615			71379.4						114091	176303								155224
AAAGSLPGLQAQLAQAEQR	Q9BQS8	58685.3						172955											102952									445954
AAAGYPDPYSR	P58107	1505340		2217670	2954520	1386800	1089280		2387510	1289450	857182	286391	1593920	1775930	1773720	1828570	1900890		820607		335266	2539560	4494720	1581600		1176680	5180620				743303	421591							64828.4			1641880	3082450	3485070			1489020	4412600
AAAHLQGLIQVASR	Q9BR61	179639	174175	257768		288404	68556.4	72372.2	230464	106527		352999	170629	64920.6	207326	278760	215668			399572		473731	760511	53093.3			31323.3	47890.7	20897	101250										16740.7		8967.11	54091	133556			440226
AAAIGITQVVISR	Q96NB2			184624	511082	702640	69761.4	36256.5	112959	282900	980732		461703	332620			399306					193450	403770	582000	19141.5	188620	1104600		105363						342676	180400	197385				894057		412424	184963	63633.1	61737.8	736528		30584.3
AAAIQTMSLDAER	O75326														783593	783903													308130									168045
AAAITSDILEALGR	Q15063	1.31818e+07	3039940	1640020	21997600	754408	1449190	2378650	73161250	4055827	3481160	1736719	2541328	1.98331e+06	7.67942e+06	7124917	8.79403e+06	2836130	2051290	2.23912e+07	11857300	7921710	404520	1.50105e+07	286912	1790305	1039770	8361090	6383190		3.22117e+06	1994350	140355	3274420	169009	1.91043e+06				1559460		2970760	119182	10613810	9918440	7878300		4242050	1486500
AAAITSDILEALGRDGHFTLFAPTNEAFEK	Q15063	1.15499e+06																						863867													175951
AAALAAAVAQDPAASGAPSS	Q8TAE8	717567	287036			469537				265641			602897	323351	295566		226461		407707	599600		1333980		387529		1067950	633949		315302	499742	290377	227879	137670	437042	251761	472078	592833		199419	336900	327405	202099					452371	321116
AAALAHLDR	Q16853				139243	580481		295550	507407	60548.3	115392							614260		997836				854902	705802			2763160	623100			640480	98586.2											346874	1134890	586762
AAALAHLDRGSPPPAR	Q16853																								781992
AAALATVNAWAEQTGMK	Q14008						276619	187979									312848	344135	350638	796212		553557	718093	517750		733678	777804	913045															199516
AAALDIAMIK	Q6JQN1									620331							501875													686504													300266					364622
AAALDPAWPEPR	Q8N0Z6																		281843											65976.9														232056
AAALEAMK	P31948	4071330	3379360	6804180	5263960	6621320	3345030	3355780	3822700	5173220	1890690	545137	742837	858938	270270	960330	3487030	1807600	1368860	5277980	1720760	3253860	9148160	2943080	1687050	3143510	4105030	2943960	7678410	4465500		3314410	2305320	1303130	2618830	1917630	2880960	1208140	1788170	2113110	786870	898645	5794010	7820200	2315560	1525530	4526180	4487500	1709360
AAALEFLNR	P31948	3393780	2277860	3359300	2427990	1552250	2103750	1985190	3841740	3531010	3500200	2365380	5527870	3532310	3407440	3325890	3088360	2855980	1525730	6111880	1946550	6264720	4940960	4887840	3193880	5623990	5808650	3125410	3365400	2945840	2773700	1502190	1776370	1502960	2432700	1086460	2282260	1807350	2003130	1295040	2234520	1041030	3899030	2046470	1003210	862826	2369740	2124880	675895
AAALEFLNRFEEAK	P31948	2300940	1860175	2924625	3429390	2943520	1915120	1616875	3763625	4912555	3747585	4823620	4554670	4553275	4785945	4695755	3868335	2581060	2462925	3606405	1862915	3946920	3925550	2627000	1.09248e+06	3846445	4835505	2716795	2025630	2640180	1311715	953055	955155	847258	980890	811216	1098725	804346	1.15441e+06	1379740	924540	688820	3231595	2489820	999088	807634	3208530	3077825	1195138
AAALEQFK	Q13423	1469400	2324240	2433050	1489270	4578410	1110210	315794	2745800	3570980	4261240	1480210	882301	1309290	1836520	1982840		3434250	2479270	3465570	1193140	8174330	4636060	1302630	1061740	5636570	3190540	1137860	3251340	2275290	2100590	1500780	345540	709059	988892	1315380	910304	219635	435252	886271	400596	602941	868055	2460460	1079150	1003860	5066760	1980760	957050
AAALLLQNDNNADVESK	Q12955				245207																									137707							152701						279432				622820	355338
AAALLMLTK	O95273												338221																																			238172
AAALPAKPPNLDAALALLRK	Q96GI7			38894.4		16952.2		10860	69947.2			49930.8	120190	28106.9			85235.1		30305.3	76591.5	75050.8	41961.7		87860.2	10689.4	61967.6				75668.5	16547.8		17308.4			43158.7								26063.1				53344.5
AAALQALQAQAPTSPPPPPPPLK	Q8NAF0																					150909
AAALQYPSPSAAQDMVER	P56945																																										514560					753432
AAALRAEITDAEGLGLK	Q14203	178728	171701			101762				184952		132959		153678			185860					80127.3		294155		195446	369396	290303	232107	216942	130189					94237.7		65596.9	113041			109020		162141
AAALVLQTIWGYK	O60716	918932	765024	976050	1.51087e+06	800279	961792	829559	2286168	2339609	2063819	2288387	1840686	1922048	2436231	2641315	86914.5	758597	18364	745211	63119.8	1415709	711378	1.02449e+06	72762.5	403046	2.27246e+06	925346	1.5003e+06	804049	587799	476786	323838	515407	1387318	1065079	842141	451197	440964	806736	491635	568331	1.40911e+06	777193	403876	698681	1.94189e+06	2.02998e+06	662932
AAAMANNLQK	Q14498	114208		2599270	1024820	140161	470534	788472	204529	332202		107902	63046.9	29342.1	104645	104995	418963		285716	1100960	439457	761868	1253770	678864	177564	1237760	794273	310376	178580	609480	250130	55589.3	118478	118729	71831.6	372817	277942	308058	176073	196169	211429	246726	1241350	453853	390211	323861	1742820	373551	271201
AAANEQLTR	Q9NX63	254898	268021	1023150	692075	917373	583615	80959.3	427623	509703	249660	80756.4	132664	194757	30373.1	172092	342262	107804	194677	249247	175172	186995	1304700	214397	156341	297081	200589	190150	421296	271122	18389.5	234232	169253	32347.9	115278	333546	293479		22097.2	42269.6		13184.8	1556840	2045050	226230	295969	1009530	569393	288992
AAANPDLQGHLPSFQQSAFNR	P29375																																									35441.5	91475.8				117284
AAAPAPEEEMDEC(UniMod:4)EQALAAEPK	P26641																	612597					289197
AAAPAPVSEAVC(UniMod:4)R	P20810														606569			818730					214496
AAAPDVAPAPGPAPR	Q96D96	502122	1466740		308382	470683	300293	297555	2115840	6621410	535731	457066	2375270	2932690	315560	291503	375792	2688910	814780	863235	696240	462835	938526	509897	571602	477805	334212	550796	277368	300112	869077	649238		271098	80395.6	304980	370973	172302	188842	30530.4	101907	70485.2	220524	671357	637554	526537		251329
AAAPGVEDEPLLRENPRR	P31350
AAAPLFTGFLVLHSEPR	Q8NDA8	413637	346162	376843	232910	539748	296257			878102			853085	714168			423466					211423	409933	1790970							187277	137219			502910	402196	318860				88168.1	266519	525072	544334
AAAPQAWAGPMEEPPQAQAPPR	Q16643												332097											133349						126947									34374.6
AAAPRPPVSAASGRPQDDTDSSR	Q8TF74			146300							103567		133779			80388.1							108569			72811.8				30955.7										17811.1		15107.2	64983.7				90234.6	26495.7
AAAQC(UniMod:4)YIDLIIK	P53618										220365				91112.2	94484.5		692319		61803.5			159370
AAAQLLQSQAQQSGAQQTK	Q9NVA2	492330	479776	629201	1249950	667548	779214	771589	3343755	956016	659195	952042	1.19291e+06	841990	614638	665586	3293160	2262510	1224490	1679595	2474380	1579486	941589	2071340	2791885	967832	1406670	3276050	1.35221e+06	782004	1264345	1.08798e+06	930406	182388	614476	600238	251642	771466	442432	696110	703477	345524	729292	722890	842560	789674	684098	510440	277472
AAAQLLQSQAQQSGAQQTKK	Q9NVA2	94371.4	219318	157651	369916	432125	305277	253674	890464	492580	217619	636224	295085	269172	353202	427990	1151339	372508	563768	819604	810800	345868	196512	540559	440599	365237	501369	1.01409e+06	307658	383374	562476	413086	259352		91218	169692	51518.3	172562	113018	236953	119610	80053.6	195337	325660	93434.8	116790	203444	330338
AAAQQLGEVVK	O14981		85587														171885	76950.3	148968	134274	109079	136426	138287	119496		311210							58373.4
AAAQVLNTLWQYR	Q99569	399598	285293	512174	698979	510792	410686	467760		432055	485564	907259	537053		393848	850351	708872	316776	425986	586679	275662	458205	623411	496723	185142	486392	886410	428100	413310		264499	179561	70383.9	274152	358283	483224	245369	228898		143952	237231	117627	524354	709771	102152	126504	595394	656964
AAAQYYLGNFR	O95801	651968	522908	712805	350331	341983	262804	211856	698191	985370	584843	660916	1058140	786601	473909	395530	747595	361734	300435	593142	362145	1317630	581044	578958		624122	263535	386437	529888	968598	354416	306503	111124	411959		372005	420502	150760	315947	795060	283959	342333	475613	339215	109682		541231	323279	158391
AAARPLLTDLYQATMALGYWR	Q6XQN6			315504	308248		369740	849718					384101	612759			1271440	837296	421539	482476	145455	4610410	394011	1554570	201102					311580	381385	291083			771537		277923	780442	267815		617804	405664	822086	423010					382705
AAASAELNAALEELAAR	Q96CD0								123874	112295	99954	138647	95568.5	86865.6	122155	172543				53520.8					36336.7				56359.1					60826.2	46847.6		29669.3							22448.9	21105.2		32117.4	47128.8
AAASEAPQDVTYAQLHSLTLR	Q8N423																				162666
AAASGNENIQPPPLAYK	Q9H2M9			176001	299704	242687				333784				337382			546601				334229	1007140	1476150	492633						313471				102606			104426					175750	142900	234970	96765.3		702961	337591
AAASLAAVSGTAAASLGSAQPTDLGAHK	Q7Z5L9															276209			140619	294927		222820	514174	228694		449786		302566		342173									135734				300396				396020	166951
AAASLAWVLR	Q9P1Y5	262283	179061			185249	109635		208641	368348	203330		220588	250681	319562	243177				620243		420993	393251	175531		291346	553579	155517	185791	162909					184463	188066	105848		37042.9	157961	61067.8	134662		172591			454168	346497	64093.3
AAASMGDTLSEQQLGDSDIPVIVYR	Q96P48	373929	294991	280739	320969	392936											261789	404814			155422	450470		478577			761186		227697	194090	576882	321005		161658		296065	105503			191849							245534
AAASTDYYK	P08559			2181200	488305	612698	588285	581501	582995	1095740		98519.9			195882	153648	588132	259471	740110	1205760	495488	911817	1802210	850735	261578	1513800	1437180	251565						109931		390069							2222440	489756	450563	501965	1038450	445792	375850
AAATGLPEGPAVPVPSR	Q8N1S5	366416	632851	749244	277529	633658	199214		1436850	1408680	854057		1640360	1390710	456875	484079	671654	919334	206002	1022710	172830	2317670	2187610	1089210	243278	1797100	234699	363013	485134	243406	304345	490610		537277	238843	546854	354002		89309.4	237964	285227	293129	1484530	622967	256815	231026	1242990	322148	167773
AAATIDSLASR	Q9NVC6			360268	590007														138586	378537		972877	864225			1056520		353336												142527
AAATLMSER	P02730		346177	2729210		1431310		136180	289105	939353	302072				99174	139496			561665	515744	2420230	2368650	543937		216068	1914680	2614550	1727470	176166	2495610	228998	154053	280405		219773			236057	542594	50711.5		1722120	1854200	4237810	884794	572997	354765	2903630
AAATMATPLPGR	Q03252		337045		1712080	528508	2524940	1227270	1435890	1456390	2056710	2928880	796139	395515	2640720	2639480	1511280		1706080	1071600	1546110	1300360	2589250	1464360	993577	1412750	968961	2946230	930798	446297	313094	168393	1443760	429607	722761	519092	347055	1879660			856924	472487	778086	991461	412518	410655	847440	634372	213533
AAATPESQEPQAK	P49006	209745	116330	1946030	634840	1243870	2719590	6414410	1113320	701652		947387	70390.5	68558.9	97565.7	453464	747449	205351	5080880	777284	529479	717114	2140970	468586	3511470	1021050	850072	4141110	5764810	1818620	122179	356752	6456860	56031		119180	405592	953341	207379	294969			3083510	1846590	289608	293092	1479130	860496	1252180
AAATQPDAKDTPDEPWAFPAR	Q7KZF4	351845	380104						216719	725438		1219640	225243	300253	625008	643105			419868											215056	228634	226109								432123
AAATTAQEYLK	P09327
AAAVDFTAR	Q12955	156067	199688	1088570	1535280	456669	414748	463967			1185580	976600	765403	688995			506982		500990	669951		583084	1409230	647017	133773	908035	918617	1733180	850849	437280	194775	166279	211754	331976	401944		503484	287876	183163	149490	105910	222765	1296430	881029	146316	95654.6	3130320	1571800	237026
AAAVGIYEQYLSEK	Q9Y5W8										183482
AAAVLGMDK	P42858	323972	482392	667186	464100	369945	339626	208414	686141	1007330	411974		262009		309871	319055		399544										319780	364799	142735	399410	306590		64937.1	176849	356315	206749	108081			119702	100708	370483	466535	220884	250234	724692	377801
AAAVLPVLDLAQR	P19404	2519358	1.40766e+06	3291200	3128910	1.62504e+06	1.00279e+06	1.10745e+06	3.68247e+06	5239391	6659080	3676006	2.34604e+06	2687550	3.11489e+06	3.84521e+06	4.39851e+06	3202452	3115821	2.76189e+06	2.31468e+06	2.13401e+06	2.23153e+06	2664297	1.25627e+06	3.60068e+06	3.77493e+06	1.81533e+06	2180777	1.078e+06	1430141	786074	1575382	780006	719786	1468753	1.24291e+06	789543	498227	1361853	888859	463615	1.50773e+06	1.41189e+06	980684	543467	2.89783e+06	3088868	1046910
AAAVPVEFQEHHLSEVQNMASEEK	O43837	840694	518714	1177467	268828	1253705	423342	182214	1016757	1292970	1484525		1371365	1.03079e+06	1438080	16045775	1.05855e+06	596406	646792	1354735	494305	1.02266e+06	2460755	1143725	293160	2736795	1036754	504802	909128	453568	386546	240606	124322	667027	703688	487275	486439	126696	126148	480294	830858	264748	598670	734092	240571	230427	406730	601374	192976
AAAVSALAK	Q9UBF2	349421	304901	546347	530555	501879	298957	189441	223832	305366	163555		80231.8	99685.5			258587	114033	63159	309348	91666.6	313910	1405530	308308		456373	192709	335140	884227	354224	20493.3	262034		124232	229801	219637	164037	66170.4	117250			131369	477717	1301950	194314	108333	1753280	550555	136241
AAAVSEAEADFYEQNSR	P54802									455575																																					295056
AAAVSLENVLLDVK	Q96PY5	222528	228104	93534.8	192747	352649	210832	290342	547170	687332	277048	851604	432187	419654	267828	325143	173365	140274	57706.3	283768	89674.1		438479	143708	174610	356834	473873		432684	152799	225400	140228	69292.9	61621.6	48717.8	118991	138069	353039	63383.8	50994	101119	132808	127612	215860	77292.2	94377.6		355378	66324.7
AAAVSSGFDGAIQLVSLGGR	O00468	536782	121191	582798	415078	582760	352996	96146.3	551240	306585	1725160	519638	695547	518287	1692275	1797825	860332	266347	392808	748016	422963	948975		860546	242255	524342	1929225	1148240	1490220	279304	421212	296756	113256	855270	779584	344470	170880		233333	167530	336962	227438	446158	230125			1477559	267344	941261
AAAVVGINSETIM(UniMod:35)K	P13995																																	25528.3
AAAVVGINSETIMK	P13995	1124120	298662	626362		748086			492994	825353	406602		1666400	1619820			939038	782499	669040	881636	595339	1226130	827352	1101910	332465	1812630	973499			224307		128665		154370		170439			133743	63431.4	232214		981071					251796	219648
AAAYDLLVEMVK	Q70CQ2													90530.7
AAAYLSEAMK	Q96F24	414894	519579							673649							391956	251365		341947	456634	335340		228585		468492					696693	403063				426991					156228		196210	203064	201925	130654
AAAYSAQVQPVDGATR	Q9H7E9	1017920	391407	663977	550414	461374	751388	450255	692610	798620	436577	1169090	760710	438086	768473	730883	658374	189531	623621	533999	245889	1518470	696464	589359	92822	707981	735743	807432	442383	577941	372510	264624	503424	201968	521525	322421	420603	603681	363812	368507	524950	119620	607475	458679	196122	99833.7	203744	407625	153088
AAAYSAQVQPVDGATRK	Q9H7E9												41065.3									340345				116011
AAC(UniMod:4)LPLPGYR	P13796																	14891400																644202			599460
AADAEAEVASLNR	P06753	2510610	3921310	2230190	4749500	2044970	1752450	1574480	11392700	12046900	4873670	2359400	8239880	6891970	2999130	3359190	7210940	3292375	3527700	1760870	3654895	2959220	1900870	1258870	3220490	6210920	2353420	1888770	1.71339e+06	2313580	1.65619e+06	2564270	990143	461709	1277350	1503501	1758250	975264	1130030	1159140	1425650	918772	3428890	1408310	1421237	2080500	1488710	2277390	1269150
AADAEAEVASLNRR	P06753	4076710	5990180	4.4717e+06	11947065	7100279	4.17093e+06	3242904	23596185	32136625	9.38496e+06	6106605	14847180	16168230	9002090	8449535	17719170	14258950	13893975	4890636	1.45085e+07	6.26992e+06	3974234	5.05089e+06	6.00945e+06	17118835	8172280	5223785	4474507	3.87826e+06	6821150	3402667	4.30197e+06	861716	800948	2.90348e+06	1310360	963653	400408	926608	464931	579789	6.03093e+06	4.20551e+06	4848544	4460383	3.80742e+06	6075415	4.17277e+06
AADALEEQQR	Q14980	216001	308880	1598980	1508230	1894820	1560120	767206	602500	1470840	512544	379270	104430	101596	94988.2	267426	443254	388165	223459	1119440	186824	581934	3176590	586085	322006	493768	1082710	1081650	1453040	433163	128378	740723	170888	232586	511492	383306	712066	256079	190456	333868	59145.6	59066.2	1257640	1469080	377439	393525	2395300	1500100	389507
AADALVAGAISNGGLYVK	Q3MIX3
AADAPFVINAIIR	Q9H6L2														782532	634378						66613	215435					214754														105631						142305
AADAVEDLR	Q9UNF0	1400970	1360020	2748580	2274950	1904805	950304	974102	3518065	3951075	1393025	1793735	2139620	2734315	894542	1174990	3484985	2038840	1807115	2647275	1866410	1626615	2272755	4132130	1329837	2695530	3681050	1953980	1357715	750712	1176010	923332	1161390	342769	809800	939030	621868	706446	243540	318821	919908	539867	1375320	1668250	848676	658101	827804	2711640	636466
AADAVEDLRWFR	Q9UNF0	122147	329030		53159.8	50433.4		13973.1		391766		195746		71135.1	53017.2	60066.9	93809.7	34937.2	203146	81535.9	149656	59649.2		203373		102965	338196	233730	60338.8	179155	181527	76853	49740.2			90577.8			23309.5	115409		35648.3		63923.3				49769.4	14873.5
AADDFLEDLPLEETGAIER	Q53G44												1494390	516517																											85645.6			1251000
AADDTWEPFASGK	P02766	817199	1286380	2447830	1655160	2333110	7695870	6655630	7400240	4422000	43584900	11644400	6804460	4049400	14162600	13564500	5400860	4526120	23149200	3151500	5352110	6256660	6135150	1767380	17300200	2199610	3087630	8951820	5998550	4764600	5058820	4168250	17200200	742986	1964270	1456980	2399270	2238300	622790	674375	3140740	593979	1444650	3269380	11170700	8806980	2638470	3334880	6745460
AADEALNAMTSNGSHR	Q13586																						169571
AADEEAFEDNSEEYIR	P55060	167282		754125	134093		136784	150334	404120	206775	294301		681218	533804	116572	228757	218326	67899.9	114579	567581		728344	629477	266284	90793.4	331892	172650										99650.3		96798.3	175962		67768.3	236145				435130	327222
AADEEAFEDNSEEYIRR	P55060	2352710	519156		1.36409e+06	1442711	1811440	1270720	1.40284e+06	1992669	2378910	1.6466e+06	3.40303e+06	3011078	2430690	1634018	1775271	1.0187e+06	864758	5085780	709582	3194833	3.98251e+06	2458306	1158850	3.37962e+06	3015725	1.58337e+06	1828320	1386733					410646		467704	526082	297481			325683	940592	1286482	815844		3.19216e+06	74577.6	763421
AADENFDYLFK	A4D1S5
AADEPAYLTVGTDVSAK	P29374																					157557		60095.1
AADFIDQALAQK	P51452	1798920	935464	825393	1257350	1404000	552461	785303	2.17197e+06	1873798	742390	1016410	2770400	2892220	811232	883500	1998590	3285950	1099360	3397870	2366840	2633380	2243210	2909330	1288410	4093620	1965530	1459080	646598	294832	826352	995454	218288	534479	192173	325795	401640	360143	177590	265411	509448	835563	1062970	1504300	913164	877365	721098	1323650	636521
AADFLSEPEGGPEMAK	Q63HN8	2092340	1257300	665313		1116960			1213720	2700890	960420		3862970	4232420	769685	824097	269952	1244090	522448	2112100		2304650	2153370	609289	672734	1908220	1088130	739384	1088830	367015	1030470	703819		1039530		796587	869651		227831			750111	910182	1500730	880634	651619	984702	781694	656170
AADFQLHTHVNDGTEFGGSIYQK	Q9Y277	1552390	1388180	1318880	1431375	1976790	1719580	1337790	2486600	2460845	1739170	1439350	2608045	3225225	3957030	4139450	2933570	1295325	2333535	2940300	840944	3408300	3973915	2158225	875990	1677630	4247750	1476170	1587030	1580215	997575	854580		1372050	876020	773384	1611350	442563	494667	1777540	2239300	764930	2209655	1882005	558722		1322495	1.03087e+06	925030
AADGGERPLAASPPGTVK	O95785			98844	23828.5	62779.9	41480.4						254421	78231.7	100844		29576.6					175659	210334					99622.1	108043	301979								41755.3	151935	111038		61611.8	41647.6				241962	78878.3
AADGPGDRFIIGESQAGEQPTQTVMPGQVMR	Q9NQX3		209600							425248				341070								344369								151364	353114			152134		179210	115143		100141	186111							291136
AADHLKPFLDDSTLR	O43395	377264	180096	466563	315791	410275	260709	226590	628545	968818	383719	591522	737439	479474	473894	476858	452624	368228	387710	492042	368630	594205	681252	349050	558886	753510	668615	603795	343953	594454	200716	127039	214364	128891	250333	176407	133631	200172	299318	407598	167697	218084	365534	483167	131467	85616.6	568073	560215	144472
AADHYSQQMAQQLR	Q96PP9	1.08885e+06	220650	504460		376861				686043			704843	832043			5179370	1162126	226615	438254		333570	403083	227886	697986	571388	277788	389134		170398	226060	121946		97062.2		111530	207262		177737			76582.1	128578		271282
AADIDQEVK	Q86VP6	1130060	1739020	7141610	24864800	1508210	2279280	2130810	6066800	6655550	946574	1034260	314111	305039	754966	841887	3221040	2626250	1447260	5441560	1963280	4201800	7110530	4871420	1712220	4927610	4020790	2821850	2347640	1885670	2036110	1806520	405372	909228	1172410	1350270	720761	1071600	460174	315496	449830	3703350	3425610	2968000	1908330	1381230	5523990	2415680	1581490
AADIHTFSSVLEK	Q9BZ71							80162.6				186687																										142991
AADISLDNLVEGK	Q12888	238435	50487.8	326603	276357	257294	267249	179856	706772		639010	195783	664413	279150	1073500	880601	544712	181684	529243	575269	337340	298426	850975	456420	130247	322748	329590		440124	291947	68554.2	104922				82806.5				176225		81380.6					562946	363791
AADLLVNPLDPR	P78362	321652	132318	204535	420775	202493	217927			485673		302184	972585		299611	290677	510805	418586		579141	219286		776278		248223	485992	391597			406218					302190			153651	167168	219168		215101	409036	464518			522441
AADLLYAMC(UniMod:4)DR	O95782					237097					598958				500678	435158		2313340		386676			632764											63767
AADLNGDLTATR	Q15293	1532180	1353770	4925630	1633660	2032800	2274430	2519890	4929140	3836850			5904110	3999980	3932920	3285740	5534870	2170220	6020120	5752910	3271400	3948910	3795500	3515170	3470710	4182140	4375960	1968300	2447220	835217	1194770	786884	4362290	1264090	2885480	1581190	907663	2013020	1000450	658313	2967030	860476	4956460	1906730	681493		1466180	3859310
AADLNGDLTATREEFTAFLHPEEFEHMK	Q15293	883006	567639	817766	331784	758950	665438	789004	1856100	985047	973327	3911170	1.73495e+06	1874520	2.00974e+06	1.93258e+06	889815	404810	566680	859923	587070	805657	1152697	807407		708781	853752	787765	980794	771522	434167	401989	1567290	577049	1.07003e+06	531680	323951	1.07147e+06	485381	552614	817651	323647	356550	607378	242960	352303	304826	665811	656737
AADLQLEMTQK	O15382	642095			634120	507453	772151	290919	968004		843569		1708770	1426790			917104			1050520	434335	1874130	1725870	876181		1615900	1755910	602669		186986					536741		612192					456813	1123600	983157			1051060
AADLQLEMTQKPHK	O15382							59245							145978
AADLRQDFNLMEQK	P35612			148489																										209958
AADMDLEWR	Q9UIW2								338627											484376																											167209
AADMGNPVGQSGLGMAYLYGR	Q9UBV2	418700	489155	451839		598842	228341		1624850	742017			824086	681876			1.31563e+06	176877		322725		638106	651028	1.1977e+06		874515	796514		317376	433777	324539	222854		237108	230071	245903	244603	157604	285996	234240	280127	173115	247569	431264		363674	828391	411734	165062
AADMLSGPR	P30038	1421060	1212170	1528740	1906080	2081470	2015160		3315730	1940670			1084970	990481			1851130	1074990	1485420	1380200	1443960	3979510	2226440	2722370	695145	3282260	3033170	652886	867518	3007550	1221580	1051680	1124360	1706290	2122620	1145630	1374950	573014	560023	678157	793988	733689	946740	1503070			6797030	1375090
AADPPAENSSAPEAEQGGAE	P67809	310179		2052200	1034650	933157		464821	363918				990550		2342790		537603		1109940	1731400	566765	436956	1057570	744004		1218110		2101630		2000780	1142810	520496	1114270	630713	454997	256260	445412		978311	801354	861784	583220	1343530				1573150	768772
AADPSSLQSHIPVLDK	Q03001
AADPTFVMGHAMATGLVLIGTGSSVK	Q5R3I4		812517							1549210
AADPWVLK	O94964									307019							63207.1			65043																											122048
AADQFDIYSSQQSK	Q7Z6I8				75656.8										522848							375447	440577	130177		237540	198520		423954											36151.3			218438					86191.6
AADRIHQDGIHILVNMNGYTK	O15294			28345.4	61184.7	83088.8						157951			164209		60007.6		67255.3										92577.3													94609		66625.1				92723.9	30967.6
AADRLEEEIEEHAFDDNK	Q6UWJ1																																															94574.5
AADRLEQELLR	Q6PK04	20036.4
AADRLPNLSSPSAEGPPGPPSGPAPR	O60784	1050640			2421750	4868520			4251540				3323760				1479870	2540990	5222850	3221960	4983750	1345150	1782350	1805560		1582840	6615780			187325			2245020								677282		1134860				887195	524559
AADSLQQNLQR	Q1ED39	128772																				64193.9	201709	54174.1		173415	147175			193688							75679.5		118509	180701			153365				219065	54497.2
AADTIGYPVM(UniMod:35)IR	P31327										1289700	72526.7	170484
AADTIGYPVMIR	P31327			329810	1975030		18105900				1511630									2015230	3403900	1392050		3511070	5759710	2442160		2342780					4051500	286336												242313	2263670	771817
AADVENVPPVISTPHHYLISIYR	Q9Y2T2	402238	397976	304714	434670	329677			952311	835358	351062		859716	1030320			649787	541942	334260	788039	485030	762154	945416	1011810		1027340	674977	354630	476574	377025		204576		331934	401457	369240	229100	124994	249437	270533	288068		329672	205661	113175	132712	424606	473988
AAEAAAAPAESAAPAAGEEPSK	P80723		159986	144458	139335	293746	763879	1563510	765372	400519	892842	1599710	273811	205242	778407	610725	388106		1.10593e+06	541719	184757	135943	157931	137394	2307780	384287	478109	1.29519e+06	453648	94252.1	410469	384939	912731	142375	164958	120652	69993.9	506801			327726		126438	272496	562487	339552		94397.1	430770
AAEAAAAPAESAAPAAGEEPSKEEGEPK	P80723	361815	1009610	678134	777461	936988	2236410	2.58447e+06	2.40337e+06	2389760	883332	2.02449e+06	1.33005e+06	1185240	1807780	1652170	1909000	974950	2.68553e+06	2141330	1771160	567236	1285590	618294	1.71819e+06	1898320	1532930	2127948	3918290	680707	2502890	761680	2166075	653077	326661	444160	371374	2.15912e+06	230841	169159	925226		525661	1469360	1572430	954641		597616	1339580
AAEAAAAPAESAAPAAGEEPSKEEGEPKK	P80723		67158.2				111923		198668	141433		780524	198682	126925	148102		103557		605178	116885	149315	40388.3	44730.5	25017.2	225821	61071.3	53889.5	349863	195126		130696		229033					81117.5						180679					56812.8
AAEAAINILK	O75569	427460	161495	1465500	1025430	1161730	855136	745692	1643010	660901	994636	1021880	1580937	1.10118e+06	1419170	1427060	1.10915e+06	776175	737305	2168260	992811	1.56785e+06	2520976	1701150	477548	1968000	1224250	1286160	1154120	454212	231510	111044		216107	335729	256466	278553	555037	95038.4	255442	292938	280012	769416	1535920	441608	310860	1.0393e+06	657605	286418
AAEAAPPTQEAQGETEPTEQAPDALEQAADTSR	Q8N163		212565		370784		343103			535895				400326			415654			651474	283879	553468	638224	451701		497449	691875	506410		248158									167603	190221							474922	333727
AAEAAPPTQEAQGETEPTEQAPDALEQAADTSRR	Q8N163	523009	1.02082e+06				1.84608e+06	1928460		1.40293e+06			771376	1.08061e+06	2847600	2785540	826198		1043399	1297750			1461330				1679370		2598815	1.19378e+06	929013	621364	1302600	1.04852e+06	1041458	972698	770948	700077	639508	1253400		1.42341e+06		719279			793216
AAEAEVELSAR	Q8IZ83	791535	793358	1583200	1207510	794328	1190210	504926	1622340	2876760			1904620	1936410		1211090	1797920	1683860	866027	1199510	807585	1879800	3374620	1549460		1709350	998299	1057860							300075	484791			175201	223390		186919	807169	1477910			1272920	793593
AAEAEVELSARR	Q8IZ83		148322			125086	67475.7	71894.9	83816.1	370609		298248			83442.6	86900.7	374906		141619			77177.1		379643		117043	91361.3	94098.9																169093			221645	70167.9	48863.8
AAEAFSELSK	Q12929		158451	241760		263545		266664	434753		274891	717777	259192	328767				364986	321299		272475			321883	397616	236049		1021550	648619	121936	183637	113943	187256	148841	173834		46264.3	196419	152277	99627.5	55746.5	220372	493914		196565	58708.5
AAEAGDRQSMILVAR	O00418	180426	121829		80232.7												81292.1	70554.3		94171.9	67589.4		120694	98359.4			98628.9									120937											216182
AAEAGGAEEQYGFLTTPTK	P46821				214578													80006.8	119401	199035			768651					295607		341932						70914.8			322513			369022
AAEALHGEADSSGVLAAVDATVNK	Q14554	690336	639484	1.10438e+06	367792	741281	759282	570450	2201520	1102814	847839	1088500	1737170	1574380	909061	900521	2502600	1853900	845662	1774691	973620	1293400	1.75882e+06	1.36986e+06	425830	1.55272e+06	1405020	839903	802887	408908	689328	697774	234673	465284	534525	856954	231942	294132	187798	544280	657737	217215	666759	1289637	439519	471612	598039	475013	304910
AAEAQLGGLR	Q5TZA2			286493	247785	199985	349807	386057	475892			1362820			902393	1080090	341156	350986	403674	234021	225376	493405	833952	288886	203748	655320	508462	579507	647333				229565		170322	130161		266608				270344	167357	464681		85406.5	573416	346191
AAEAVAAAVGTGATTAAVMAAAGIAAIGPAK	P46821																														371196											1079070
AAEC(UniMod:4)NIVVTQPR	Q08211				214441	316354				530684	2524530		698364		1957430	1914220		2962280		658704			1248230	160202		111744				327855				149445	181817		85503.6				121595				269367		188257	200449
AAEDAVYELQSK	Q92817			506227							808191						345672			1272640	223486	1180490	989003	525979		748316	562314																					656690
AAEDDEDDDVDTK	P06454			548918	399644	36638.6	387192	361907	223856	530586	67727.6	198605			148223	126213	140118	119353	350412	158680	130356	148032	290344	92210.7	214357	105246	213373	190761	75263.2	51393	25572.3		34754.3		11347.7	44078.5		51632.5	10873.9	32465.9	16030.7		492070	141023			295540	168468	175667
AAEDLFVNIR	Q9Y2A7	970516	799604	745326	1852150	852607	1068620	769042	1809840	2019260	2316520	2768960	2525790	2095960	1962230	1725630	1152350	1663860	608930	3199350	702718	2599330	5032810	1779420	989803	1653710	3954750	2904130	2003340	1114170	569541	466683	164614	459898	1201750	977583	754587	786093	462514	784891	543919	713262	1131030	1301430	493378	397664	1426170	1332120	290026
AAEDLLSQIQENYQK	P25391																																469396
AAEDPVAAAPRPLPAGGR	P35475	608770	412550	1539680	1068920	494027	424084	443811	1966500	1335030	1063860	725045	717273	754736	614969	638873	2243720	814361	961328	1543100	1047500	1564190	3666160	2393370	512704	2221070	1005930	832281	705996	298189	310961	220176	233571		1105440	843912	281579	340190	102259	192691	327481	242198	987785	1302350			732147	1028500	353724
AAEDSPYWVSPAYSK	Q9NW82	174609															231778													471200				123336					170558	189337	124304						437561
AAEDYGVIK	Q01995	7052790	3112730	8119540	58668500	33240500	5260640	9013960	207435000	4804080	4758810	13674700	12596000	14142400	3365480	4196930	155083000	55675300	16865500	125491000	106569000	11110500	4672040	163238000	33331100	9379820	7401350	33396800	8544310	1688860	25673500	14685600	16331300	2020310	3941360	21598900	2747090	3706100	658434	3265160	4898600	2659030	3317010	5111980	56915300	43702800	1627210	27039900	6720830
AAEDYGVIKTDMFQTVDLFEGK	Q01995
AAEEAEEARVQAER	Q15149	448367	434783	165621	471974	297552	194318	171058	730472	805762	310860	439822	84154.3	167256	129087	289166	409815	317204	305681	401407	307071	347176	605781	546449	233022	459455	818454	519413	788136	500384	393731	509553	518598	145859	299009	367717	307342	245594	131726	321885	199216	149978	119021	411172	250508	28608.9	427390	384680	148304
AAEEAEEARVQAEREAAQSR	Q15149	144014	168438		77386.7	26796.6		19800.9		231768					113953		104713			193567				115072			310657		177889	110163	272212	204495		49537.4		109926				41580		200441						27963.8
AAEEFVNIYYETMDK	Q9NPJ8																																							372637
AAEEFVNVYYTTMDK	Q9UKK6										453199											396559
AAEEIGIK	P11586	1388090			1645450	1142340	1361290					617775	395270	422766		127055	1643410	770060	1170490	1400360		7914780	2199600		1144320	2472080	1572440	1734460							464636
AAEELQYLR	Q9Y5W8
AAEEPVSEVTVGVSVLAER	Q05655																																							475194
AAEESASQIQSSAQR	Q13751	41060.7	49587.3	1055181	641592	419422	265284		123445	86403.8	1846230		1243923	2456555	72941.6	92868.9	157583	63019	56181.3	390486	48669.3	463240	2246335	293964		805058	367784	93634.8	164518		336092	236666		318079	48845.3	153444	34749.6				15893.8	169446	112679	224712	444647	443753	1058545	521890	922228
AAEFGEPTSEQTGTAAGK	O95425			368783	609697				1559070				1041840	1005960			796443	396630	688864	816244	715876	405999	469044	868648		1023990	865434			495782			845599			247305	84100.1		200479	115256			205282				968549	529200
AAEFNSNLNR	Q8WUB8	251642		468905	364566	236923	262287									191174	374178		364317	415605		468290	685338	325712		614709	383814	670841		392630				126680			121292		179329		56278.8	286540	428453	205604	83388		455983	368961
AAEFYINYVTR	Q9NVR2		256752	238240	180060											178314	195361	258920				330237		268013		274694	508326	330338	212044	296862		50589.6			68466.5	135439	84971.9	37539.8	53459.6	102588	43932.5	87092.5		228327
AAEGAEAQGFSGLFAAYTDHPPPFR	Q9P253			149125						1151600				1156370				346392		767168									218098	173557							140040		178919					260167			316884
AAEGVSAADMAK	Q9NW13	478925	358413	772424	611443		385138	239745		621228			370298	445152			568813	721725	379516	1158720	590247	563427	1071590	552494		1458190	983718		378569	777224	274782	181971		331731	245943		152676			330607								489221
AAEGWSAPILTLAR	Q96T51	182978				348912	167927				354094		675661				242850	366101	330610	452000	363183	381704	718363	327925	347054	621569	264210	414495		506812	249901	274242							101050		121589		360997	367518	340526	322470	186938	163379	113814
AAEHEVPLQER	Q9P260	856479		1781700		1921730			1451600	1403470	2641060		123385	328303			1783960		1150360	1778660	1046290	1053220	4978900	1538750	848178	1556380	1198720	3697660	1537640	841424	180480		339887	216727	482212		450163	114282	225905	472600	134023	247457	1108440					808794
AAEIASSDSANVSSR	P42338	53198.2		222942	292536									380176												624182				59738.7		156175		52612	137593	46515.8	17944		10973.7	17334.1			160225				326362	128409
AAEIGYEDPINPTYEATNAMYHR	O43272												527970	551949
AAEINGEVDDDDAGGEWR	Q92614									268878
AAEISAMLK	Q99575																	313237	436302	998769	669426
AAEIWIASLSSQPIDHEDSTMQAGPK	Q86VP3
AAELAVQNEVGLVDNPLK	Q9NVM6																1091360																														449208	455359
AAELEMELNEHSLVIDTLK	Q9UHV9			116908	109712		84898.7		173295	277171	222604	284246	352360	261449	174725	135532	323829	172629	336949	327996	192699	277892	370413	111632		481832	321760	263871		79191.4								58458.1		19881.3			147418	118660	44653	29118.1	71438.1	33898.5	32746.6
AAELETDIR	O94906	732766	575697	1511080	904542	909897	579912	410340	957955	1660290	678186	654054	1186790	1145020			906822	541420	493738	1412160	339681	1029330	2230850	1066510		2008780	1692580	1054250	779901	790570				361478	245670	484458	303461	325436	519826	476086	189031	337385	857953	820495	290170		1234860	1124120
AAELFGLTAEEVYLVHDELDK	Q86Y79		285186																							757530
AAELFHQLSQALEVLTDAAAR	Q9NVM6				197425																																					111355
AAELFSQWMESSGK	Q6P179	1040280	790946		193024		598653		418364	1807020	271405	909248						766930							199739	585662			670134				132776			221643		492185				336664
AAELFVETIAK	Q9NR33	466815										173152																												923229
AAELIANSLATAGDGLIELR	P35232	1.56886e+06	1.09189e+06	1799520	1126415	2.53191e+06	1.02966e+06	276919	1.4242e+06	2921515	2.50005e+06	1849620	1971284	1824342	1292675	1825890	2.05097e+06	1415157	1.23635e+06		1318165	1.95178e+06	4.48415e+06	2838680	730157	5962800	1181160		223513	1025606	1097030	953760	672512	1749915	140554	641718	1803730	812866	1.06528e+06	1.12852e+06	1.3358e+06	1130657	1.29113e+06	374296		331152	1762900	536382
AAELIANSLATAGDGLIELRK	P35232	1.19417e+06	2150972	2.28283e+06	1.2386e+06	3.07395e+06	1.26387e+06	683433	2.51204e+06	2.53966e+06	2.26293e+06	1.00145e+06	3.51767e+06	3091177	1162862	1.29988e+06	5094325	1.32817e+06	3.73794e+06	2973030	1421444	6413310	4512755	4.10804e+06	650256	1.01564e+07	4.47994e+06	1.62947e+06	1.16783e+06	1.78697e+06	903276	837092	590468	1414297	613695	804368	1.27839e+06	808201	709652	452888	964248	574347	3.53808e+06	1.1418e+06	393646	695912	1.81444e+06	1.46245e+06	487145
AAELLQDEYSGR	Q9BUK6																401343			379366		638410	1093850	601902						194582									57076	124871			278732				662070
AAELQAQWER	O15020	357528	445818	2094390	2229370	678395	363488	233827	1708040	1651600	1425580			241018	418430		1066520		186990	2666820	165556	1414800	1902850	1038060	351938	2554530	2903810	535377	497760	201766	205982		42261	248535	596153	561755	230905	192221	124440	527434	582051	211296	882384	1074430			957603	1137660
AAELQAQWERLEALAEER	O15020	79621.6	129246	90717.9	242013	154680											263145		106550	393823		163323	403778	289177		360937	804709	196618		117412						176495			23682.4	234235		51459.3		165318			132954	140111
AAELQTGLETNR	Q86XR8	70861.6									116750																97013.1			84315.6							46178.7
AAELTATQVEEEEEEEDFRK	O75717																					184519				93084.6														60646							42469.3
AAELWGEQAEAR	Q08379	791534								2162260			2064460											1991420		2239810				366716						390422	316138		171394	707158							1560040	983356
AAEMEHLLER	Q86TM6	193556		240811	89182.6	120258				345396			459354	365868			213270	296554	139055	83906.6	96605	245197	201637	157907	170214	261763	245556		100200	154871		77610		153478		160011	112193		204996	56822.8			106855	135311			172691	122499
AAEMLSQLDLFSR	P78318	145639		265845	159146	243360	187529	348738	469725		418935			157666			535698															60833.2	127137	111422		126087				86635.1			341663	378994	69386.9	81944.1	160172
AAEMMASLLK	P33176	672322	781033	214920	730050	609936	81987.8	134536	1056780	1235480	552711	629198	723403	737371	727334	706979	1161970	663880	435561	1063700	733827	882951	1267940	1400380		967677	621753	447069	382779	418525	627186	441880	83139.2	156898	276123	427459	290025	117445	194824	404512	172381	368558	488441	450374	95507.9	128873	839043	751608	159490
AAEPEVEVEVYRR	Q6ICG6								841852	849591								269734	247239			203139				156325	324432				126694	81917
AAEPGYLVTK	Q9Y5G0				140525															510677		757481																	186023
AAEPLLTLER	O60524	1342630	694294	637543	458522	679336	247414	289017	1413030	1512330	967653			1026310			793382			1474020	425159	1211700	2419430	958397	366318	2119420	1142420	777063		537543	463896	434830								816745		136869	858323	624575			1274300	748328	252738
AAEPQPSSLSYR	Q6ZNC8			1255610						531830												1817520	2152810	395609																							1724450
AAEQAHLWAELVFLYDK	P53675			255697	320907		136728		443989		392588		367484	913604				719347	394743												242471				305296	258641			94037.9		356350	503204
AAEQGWVDGQLQLGSMYYNGIGVK	Q9UBV2																					490456				560697
AAEQISWYK	Q9H6R3	332485										238175														1766520	375941	288941	518882				154814	175232				177880				107912
AAEQISWYKPWTK	Q9H6R3							178618			615860	1177800							545267							1664950		555231					274856					177406				296926	875724					1892610	140003
AAERNPALAGSAIR	Q9GZU2																																444298
AAESLADPTEYENLFPGLK	P35606	2668598	3018673	1488900	2738740	1.10425e+06	1350950	679681	2928938	4177050	2.07972e+06	1.58266e+06	3.3064e+06	3291910	1.67158e+06	1.75535e+06	1255850	1161250	938211	2075480	2258420	1609550	2580440	1877260	806292	1513720		868868	1.97291e+06	2320039	2.31566e+06	2.26165e+06	521402	1.85888e+06	1358267	1796740	1475020	978604	1934939	4993750	1854000	2740310	1772190	1.51171e+06	1185560	1011290	1.59111e+06	1.20078e+06	1145580
AAESTEEVSSLRPPR	Q709C8	446433	312288	746008	364723	296693			1033770	1398820		294381	670373	599167	342806		738686	830087	459277	514329	822289	174541	1030300	782445	354952	723750	717904	457017		124451	364767	220866	115672	333994	155657	206570	159463	181041	121918	63640.8	282152	113007	306980		308334	142359	175015	373437	168272
AAESVSKPDVSEEAPGPSK	Q9BY42	375880	298292	676576	352062	279726	150892	224620	324866	622199		524031	531476	355474	533749	642562	446135	389591	333872	785095	280683	599984	820138	464424	239366	1.05063e+06	638988	442354	359918	587935	323308	237883	211753	282184	373123	331991	264772	187434	385740	308133	245134	250522	181621	341840	109082	89839.7	632032	350356	153024
AAETIIDTK	Q9GZS1			189859																			306822	107332						99553.5													44012.8
AAEVEMQLR	Q8N3D4	731579	457919	715887	421435	594081		223688		1758870			1402200	763619			722098	782165	570172	936056	432374	822644		603214	253137	685990	657730	401078		425027		205838		319812	251060	364608	497757		329696				385940	505990	211260	193301			229439
AAEVGDDFLGDFVVGER	Q9UDT6																																162503
AAEVLSQGAHLAAGPDGR	Q14526
AAEVLVYGAPPGR	Q4KMQ1	287266			116315	43553.7			211669	309217			305761	216075			177069					199964	352051	467486		356732	326882								198600								37665.5					381866
AAEVPNEELINLLLK	Q709C8									252550
AAEVWMDEFK	Q8IXK2	98098.6							78242.3				256181	114653			302808			217520			575108	152590		203348										52855.1				23697		85578.5		135547
AAEVWMDEYK	Q8N4A0	1138030	500602	709253										2610520			902014	913574	650320	1641030	414196	3939830	2350490	1976300		1727410	1042980	494495			516106	307955				200586			189435	806767		307220	731986					562605
AAEWQLDQPSWSGR	Q9NVZ3			1273120	2301730	2184130	1392960	1476360	3414020	5062840	1859480	2407110	4193860	2936960	2193550	2138700	3141300	4543810	2953310	3024130	2966170	2419250	2813550	2409260	2287410	2650560	2870160	2156070			2234610		1133750	1190870			1348100		710792			903010	1545050	2284680	1216360		1993620		966978
AAEWYNIDFSLQNQLR	Q13045	170251	134768		131989	12327.8			128892	214386			266669	215591	169306	162845										169527			157014					97995.3	113538	136958	97561.6			141688	169258	145262					228573	39957.3
AAFAHFPELYDFALSNVAEVDTRESLVK	O60306																										111054
AAFAITSR	O14981
AAFALGGLGSGFASNR	P27708	183861	129227				280592	286755	448469	285308	501934	351190	570975	416045		248440		296320		655004	241391	331583	617071	437739	260069	506075	370662	381426		239402	199799	114412		147853		182997	147888	233072	257404	69109.4		76600.6	197793		95967.8	77694.2	404110	319167
AAFALGGLGSGFASNREELSALVAPAFAHTSQVLVDK	P27708																																	605169					1254390
AAFAMVTHVK	Q9Y4A5																			387732										125379					74893					513808
AAFAPFGR	P31483	3290380	2566950	3865250	3855790	1300860	1484100	1167260	3211260	4323680	2533760	2941600	1901580	2091650	2441120	2365120	2401940	2394370	2198680	6245020	2557940	3463420	2547910	2215540	943734	5241100	3159540	2741800	1829170	3989320	2030200	1414620	1442890	2097410	1079260	1334970	1670920	835436	1232810	2523310	994223	1653410	4010070	2293170	698992	746102	8037360	1950590	1006370
AAFDDAIAELDTLSEESYK	P62258	5840744	7003570	1477164	3467950	6238400	3.47897e+06	1.45998e+06	5582115	10596630	1912865	3166560	5054505	3358825	2036030	3789465	10994875	2144045	842951	5371770	2423620	6500615	2477145	4542195	4569885	6475450	5372085	6.45801e+06	2059637	2950120	4356720	4.68165e+06	1.17495e+06	1754710	5031370	7361365	1613710	1.68637e+06	1591468	695664	3851110	5863760	6.41954e+06	4.14631e+06	2122810	785295	4187030	19540845	2822000
AAFEELEK	Q13439	595125					336009		1233010								930162	564721		1112350	895278		944031	856726			861967							150921	186528			159432		255938	179156
AAFENWEVEVTFR	P49257	629626	473394	752053	1434260	259246	523176	295162	933872	2127490	1481900	1283190	2090510	2512960	1010820	991281	824995	1717850	825579	2142400	832095	1726090	1955670	797601		1330350	864700	615524	639009	615786	444527	434767		408386	207939	425549	505387	396181	910356	363324	564315	815778	537626	833670	387865	336679	397495	350454	288084
AAFERESDVPLKTEEFEVTK	Q969H8	226916	161557							322039		629476																		172520	184900	115752	118859			195169		82465.2		270512
AAFFLSYEELLQR	Q86UX2												382657												208047																				270568				310724
AAFFLSYEELLQRR	Q86UX2			51311.2	27561.3	104877	36425	96672.8				491547	197553		50601.5				147881					50339.1			67075.2	303034	82115.3									31433.6			15294.3				21824.9		508775	168183	127473
AAFFVLLPER	Q9UMX3																																		20689.8					55012
AAFFVTLDETEEGYRSEDPDTSMDSYAK	P50416			159417																1220770		2305980				1005990			659211												664303
AAFGEALFTAQDEALLLRR	Q2VPB7	34582.2							62702.7	89001.5			45672.2	100268			55445.8	89652.6
AAFGEEVDAVDTGISR	O00273			824891	723874	132343	683646	708181	637756	599715	570589	311093	1.60359e+06		266494	232959	1030040	806037	909010	856583	535290	1096160	1748690	809018	375283		1.28543e+06	777000	388093	660599				1313640	876341	510359	530906	140601	763363	966529		778959	439950	803812			1.05385e+06	498122
AAFGGSGGRGSSSGGGYSSGSSSYGSGGR	P35908																																							27426.4
AAFGISDSYVDGSSFDPQR	Q9UQ35																													780934													767543
AAFGISDSYVDGSSFDPQRR	Q9UQ35	473323	240088	681454	784296	550684	743536	919446	822477	526926	1045900	1713910	1407280	341735	1204240	1327620	830414	550638	882032	1010880	507961	745090	1.12053e+06	1606670	645331	2083780	1065440	1509250	1211844	1.42366e+06	659755	365206	213730	316748	211662	491406	401626	498366	619699	638159	457992	315202	1083320	713964		231229	1.4969e+06	853807	238113
AAFGLSEAGFNTAC(UniMod:4)VTK	P31040					1044590												1194200												186532
AAFIDHFNVMIK	Q8IVG5	52626.1				20004.3		6853.31		72815.5			96722.9	153719				34864.2	21744.7	77330.9	135476								13605.9														7144.31	41203.8		6093.54
AAFIGIGLPEPNK	Q12882	918733	643078					1164760	1659060	2531920	809162	2322560	1794130	1993220	893299	879333	1202820	2254390	978753	441654	733606	106747		576149	928091		661086	784039	1770990	343539	1154870	667124	416190			390831	389463	1387130	134053						322127				436658
AAFITYLQAK	Q96T58																128695																										126459
AAFLNFFR	Q5JTZ9	663888	390449	753290	647704	764945	528248	289678	845775	1208150	839521	828393	1318830	1240000	523402	535647	836952	219255	267923	871951	239625	1446060	1056760	764535	76732.7	1007680	871970	719733	560528	754543	353898	215654	99092.4	367879	279652	295043	473215	179009	238128	215603	144888	246266	258212	561795	230659		1565330	1088110	199005
AAFLNFFRDR	Q5JTZ9	35462.3	23455			8784.56													35677.5					14203.8		15047.7	21057.5	11874.4		52776.7	43220.6	28286.5				7927.83				28403		7252.31					13749.7
AAFQLGSPWR	P05091	3257460	3048290	1807920	14264700	5658830	7164810	5187980	33435300	5287200	4752390	10656300	8008130	4806620	3686900	4404380	8178000	28971600	4356360	11271600	2811430	2708660	5560400	11374400	3045110	3441480	6672680	7684080	4587820	6203220	4797660	3093310	1539370	3719360	3275170	5180240	1797550	6576020	2772590	986220	1566180	1269650	6019540	2391990	1911880	2357730	8062950	4459760	1438050
AAFQLGSPWRR	P05091	259968	504168		862624	525864	271509	346729	1.27031e+06	545626	129598	1.15504e+06	231397	334524	301348	281632	409341	1.09871e+06	460776	363586	158874	62815.1	192410	642098	215700	211028	611786	848086	436373	778452	720372	515309	208987	349290	258102	707691	167364	518459	357285	214827	164748	152986	142462	109298	84261.4	94436.5	539003	136334	225874
AAFQPEANPSHLTLNTALVESEDL	Q8WX93																288673			469190	534703			329692	125664							219458
AAFQSLLDAQADEAVLDHPDLK	Q9UBI1	543494	445836	221834	364592	318260	246694	238998	719111	881242	476764	775383	539360	634167	334226	285520	681845	494857	394104	623032	514327	609957	721819	608936	388474	689884	594772	535648	327382	360142	528022	367500	288675	230128	203458	273268	279106	283071	224794	336182	306096	191358	336934	394717	174228	144560	340856	353594	154037
AAFQYGIK	Q13123			1100300	536443	419880	378418					498194			682629	365940	614991			731501	459288	1086730	1438110	934155	306136	1127400	1050780	836280															617200			121926		883694
AAFSEDGALMDGGMDLNMEQGMAEHLK	Q9BTX3			144875																		355426	543593														221359
AAFTAFEEAQLPR	Q96CT7	861168	54245.2	679581		559245	1281410	1114410	1894370		1.2386e+06	1444626	1197644		836182	764753	1.63799e+06	962272	1.24934e+06	535776	933930	1.34858e+06	540093	1.00019e+06	318924	1.49125e+06	959710	1791050	436473	1903986	368707	218025	593548	300656	354292	490515	393673	307496	823909	441393	309285	327397	539588				1747135	997182	343273
AAFTVSLDPGPLEQFPHSMEPQLR	Q9UKD2	1239870	836198	732273	762016		521840							2542420			2113440		804231	1587620		2623740	2792460	1697680		3066320	2302060	1396410	1031050	1475280				975808		981435	1117000	1112010	1297320	1015530			887460	997350				1116980
AAFVAYALAFPR	Q6XQN6	769983	724207	471744	237462		44829.8	461911	2.4121e+06	1474907	87711.6	1415808	1.61632e+06	2747399	874490	1162810	2.91523e+06	794636	400723	1415910	650184	7155985	278062	3520531		709689	643199	729979	108131		768236	130687	23112.9		684406	99302.3		340292	487644	97785.7	416530	361517	1.71342e+06	479637	90181	34239.1	750110	589931
AAFVLPEFAR	P19623	7544770	3786830	1116100	2495570	3576730	3545910	5826390	8055230	7925660	4418020	13398700	11249800	10593200	3350490	4075950	6086100	4736810	4422260	8249060	5029630	3049160	3410660	6173210	5089840	9129500	5486790	6491960	7089360	4630770	5165500	2903600	3759470	4984980	3308550	2443940	3867310	4219880	2634470	1697980	2878860	343734	2613620	4870830	1681390	1659290	3472870	2710800	3489890
AAFYEEQINYYDTYIK	Q13576	292942	770896						701818	1244620			270273	522074	359275			1168940							231212					345198	651231	471834		106244	143188				160062			203351				292576		323451
AAFYHQPWAQEAVGR	Q92925	496094	476958	620597	386760	450162	404426	135049	586468	1159323		424243	659392	655037	459788	462507	612384	591593	377548	763419	387184	628556	1.00841e+06	602277		1.15101e+06	741712	668222	366923	359333	281059	174607		291300	272494	390001	427472	163365	121959	533748	236518	333899	481670	430673		162709	516808	312746	130085
AAGAEPDSILKPELLSAIEK	Q9BZV1	204470	200913	570302	298208	539362	584236	882158	763379	730266		1156003	335885	267020	403162	297692	888813	468546	712718	735560	652831	504117	1087340	1053300	342564	639841	1.12434e+06	821777	556487		388405	183489	392996	50607.5	137901	335833							545679	400670	140855	149055	570165	662853	213270
AAGAPGASDADGLKPR	Q9Y4K1								236089
AAGARPLTSPESLSR	P46379	165717	20838.9	641429	244002				199190	670261			1.02213e+06	554876	318997	285834	763422	240925	333611	769807	328831	405461	1117360	764539		672550		543871	168410	666425	228758	156982	154916	17993.1		18254.4	6005.32		183903	9287.51	72770.2	57255.3	411691	430102	121975		668894	512396
AAGASDVVLYK	Q9NSD9	1705090	907830	3486110	2149920	1552140	1612720	1452970	1940520	3059190	1788230	2724300	2503580	2663030	1774620	1689890	1968470	1280460	1209610	1901560	537893	2169860	3380740	2433620	745763	2500810	1731750	2461000	2612150	1209720	1006900	557595	443966	1298840	1094090	702205	902584	768670	790979	702275	513183	499261	2214430	1772460	444434	345773	4708260	2239320	486423
AAGC(UniMod:4)NIPVASVAAGFPAGQTHLK	Q9Y315									101913	137637				180469			497761
AAGDTTVIENSDVSPETESSEK	Q86UP2	406298	351678	553800	530890	460256	650393	100903	1.10995e+06	739528		407550	787184	705605	344895	1.21976e+06	564870	462496	624174	553705	471764	1402681	1321839	534719		1.13548e+06	1.04754e+06		807302	217816	510652	431590	351912	222792	226709	195546	185758	441480	125450	480868	250339	450802	384720	477847	607386		1106505	485736
AAGDVDIGDAAYYFER	P09758	506522	534516	1234390	1.82582e+06	1248450	1400530		836992	1879590	1491527		3.63591e+06	4471743	2101950	2.45871e+06	1044100	642718	752946	2897274		2551160	5.01269e+06			1516130	5.40522e+06	636332	765219	187049	418668	274376		241582	3.07657e+06	175515	849180		135800	450366	167837	857684	1.61783e+06	1272220			1260001	2077960
AAGEGLLTLR	Q8TE68	851929		1726240	1142280	1803800				1453530	786453				991228		2096100		863653	3085240	807476	5649350	3365430	2722810		2656210	5802980			325817					1210150	514272	578382			630890		617878	1210880	637234			2540650	1786380
AAGEVLEPANLLAEEK	Q9Y5K8		484334	418567	480050	1493320			1631000	1128390							907376	645499		908848		832712	1034610	765573	755394	1538570					1001780												1015810	909247			2261530	1354790
AAGFDEIEQDLTQR	O95786	226078	307418	156685	319903	179991	220754	120869	618733	604811	637295		1238420	994722	336847	350887	141890	472548	165767	1128290	177021	724246	1044120	255096	264070	510053	372893	415519	718195		391267	343149		284640	188553	135424	164694			124678	192466	180355	421478	779951	185410	190623	725745	223935	141482
AAGFDEIEQDLTQRFEEK	O95786	145478	204764	123156	220181	170406	137100	113828	354521	579893	151587	145488	714235	709999	330537	352127	138426	266180	95121.8	540245	132018	535439	665098	220574	154058	405530	352725	263529	328738	60469.7	272250	131910		79698.2		59960.8	46855.1			57193.1		61823.1	164674	869681	124639	123293	751339	204296	121995
AAGFKDPLLASGTDGVGTK	P22102	782619	453278	403497	233166	354656	273389	162781		730954			689765	694717		120368	473316	367195	466626	547642	344142	707008	566137	526665		586193	656281	427322	394089	672624	504599	250406	119782	246466	176872	268447	376428	150279	372442	1.45387e+06	186020	179868	193458	487459			528990	400233	157243
AAGFNVLR	Q0VDF9	1563410	765573	1393380	723225	1092450	272268	233192		1397210	953197	541175	1529680	1455810	1071290	985490	1113440	522169	885140	1842300	795886	1225610	2614280	1279030	453456	2349540	1724370	1303570	750575	889604			258026	804072		809941	728279		481420	749996	625737	381109	698472	693537	235595		2167550	1089210	229461
AAGFSSSTTSTSWEGNR	Q7Z478	103534		277645	150600												203977			459621		236910	373556			310190				42576.5						51309.6				121851							207456	131092
AAGGFTHDELLK	P56182	89524.1								45751.9				156215																54793.1				29477.9	19189		27782.6		58730.2	43435.5		17990.4		33132.3			95464.9
AAGGIELFVGGIGPDGHIAFNEPGSSLVSR	P46926				309147			474881	947819	2092670		2597430	994547	515481	912195	907290			312807										1192640	831704	498941	364861	180215			337909		1258290	661427	666473	378939							219217
AAGGLHLLPWSR	Q8IYS2	195859	87278.4	93777	85350.7	156994	65469.8	23388.9	249281	274542	115438		481464	527035	156965	131138	343593	304320	104751	288173	74089.8	362164	324460	396788	43561	258888	109457	105175	146078	33689.6				102645	198894	62883.9	78199.3	23298.6	21148.1	102391	68237	101007	123392	189071	53559.5	42072.8	223659	115684	44068.4
AAGIDEQENWHEGK	P28838	983290	902731	1.20953e+06	524935	487131	280890	440060	1.22676e+06	6152300	1.09028e+06	460444	2793135	1511632	1463485	1.42545e+06	828532	878284	1742500	590854	470126	251407	119664	315664	880270	744494	548844	365068	1.45246e+06	413440	830130	741296	352960	174433	172366	722547	574446	142864	178054	434408	358717	134637	653794	1.07183e+06	838285	638872	177871	391710	521121
AAGIEIQK	Q99459	197376		834842	573372	394383	400034	303534							56699					423215	271147	904510	914661		182944	734328	436368	413551	350054	489687	193922	169521	93372.2	196523	122660	198465	185983	191446	180603	308151	121880		516211	225648			921323	311861
AAGISLIVPGK	P47736																																		129760					37590.9							360525
AAGLATMISTMRPDIDNM(UniMod:35)DEYVR	O75533																			108701
AAGLATMISTMRPDIDNMDEYVR	O75533	1977260	692038	1253040	1184650	1191860	612329	459414	1394420	3393390	2525750	1819630	2768940	1.48549e+06	1932390	1796970	1005550		549569	1602560	806247	1578040	1.56046e+06	954173	602011	1440113	2183160	654414	1165553	1.445e+06	831803	795718	222112	621015	558227	710762	1313090	1058780	2010090	1041403	1131020	1050520	1457180	1099600	589526	519362	1415290	1633970	585572
AAGLEPVGHYEEVELTETSVNVGPER	Q9UBS0																																				148067			198204
AAGLLSTYR	P39059	1811310	481240	680414	229225	1474440	2470050	891361	1355130	931076	6315470	4833050	2282080	3106130	4263930	4073420	909074	2302120	1113040	1662020	1753670	569695	5905520	1603210	1511800		4063820	9324730	2960070	365360	1074930	941437	707845	641088	2469530	458570	284082	222910	213154	416998	1212830	78588.4	1703570	498768	5747830	5359800	445298	340383	1942400
AAGLPGAALPLRK	P20749	33927.5				26141.5																																		40259
AAGLQAEIGQVK	Q8IUD2	159969	322048	449360	627910	473576	477438	230604	1080300	1535910	215450	393454	1097290	1123790	204886	195515	603569	1979820	203154	556630	343522	261099	702212	595774	126783	506049	300552	411579	559324	335490	275412	242706	172111	131789	106442		51421.7	297049	56565.5	194954	76990.1	395514	313960	538121	173570	261011	866812	446948	130460
AAGLVSDLDADSGLTLSR	Q9BW92						685413												408808	3423770			2641480	2057230		3016620																	1321970
AAGM(UniMod:35)NMEEEEELQQNLWGLK	Q13144										240464							119576																	80494.5						85196.9							87406
AAGMNMEEEEELQQNLWGLK	Q13144	157625	121592	89021.2	96869.6	72319.4	108211	43328	186791	219512		147476	267075	209273	146069	122309	133406		80353	212084	71555.3	196315	319016	168470	83316	193068	227024	176318	139675	246624	121981	90681.7		90537.2		112675	84166.6	54383.9	153052	181966	102855	66903.6	91386.4	80578.3		23988.3	130784		47393.4
AAGMSSPGAQSHPEELPR	Q13459	482982	847642	289051	348152	415787	151135	183496	1275580	2342520	449101	459365	1185190	1082290	517282	593186	636397	1239220	367712	1252520	467839	588135	616802	924307		995141	526288	344522	205214	335357	624514	429793		346542		355566	371795	144191	226662	229955	186224	271677	228990	426463	385706	259784	433786	236101	192583
AAGNESFRNGQYAEASALYGR	Q15785						31834.1												113182											167952									59229.9	64897				99708.4			141819	91397.8
AAGNPSPILTWLK	Q96RW7				1075510			621322	1451980		448528	148416					313876	208643	33931.1	408671					552813																			653677
AAGNPVPVITWYK	Q96RW7				558095			317290									1637970	904409		642060				426285	788787																			595503
AAGPELRVEGWK	Q5T6V5										326783								229735																					236292
AAGPGLGNVAMGPR	O14497				446320	569525	501440			397823	464031	439796	393872	441882	500217	486101				386526			997375	329158			545751																419191	301838	140602		559118	174725
AAGPSLSHTSGGTQSK	P27694			564698			137597	515455		131869							51172.9		77374.1	83255		182969	444704	107860	63084	152720		252103	92864.5														317141	55386.4	85567.4	108671	336211		100333
AAGQTVVAQPVHMQQLLK	Q96L91						57627.3
AAGSGELGVTMK	O75369	1346630	1158530	2316450	4841660	3074750	918751	2064000	5606400	3045960	1240810	2908070	2071740	1665140	4201390	4958850	2705740	3528620	792069	5265770	2193660	2702710	1959640	3622160	1529270	2126720	4328220	3202740	2709980	1606970	1301240	809235	550636	947192	1687160	1978140	986019	1046460	807012	841488	1066580	1663520	2029040	1485680	1836100	1333590	4006260	5463550	401574
AAGSPSPLPAPDPAPK	Q9BZE9	641193	607307	410854	372798	397533	465468	157688	1153730	1147090	1434520	428235	847832	653767	538053	546642	691174	606633	538922	863940	662186	1396980	1593290	581131	364038	1321170	567376	503025		785796	560236	454205	187780	491548	325738	521599	304595	136565	267787	366573	192463	261671	593900	439182	127314	122702	749880	245504	142261
AAGTAGQLLYSNLQHLK	Q9NZC4		135585	278097	234882	267693									611588	482439	524121		250727			826571	985538	520174		493257	1267140		306957					137358	161740	208020				124741		83434	164946	62009.7			160688	251108
AAGTEGPFQEVDGVATTR	P10586			297804	277398																	245868		355773											183277		129688			545497			230773				332517
AAGVGSSPGDQSGDENITQMLK	P23508																			218808			125536	138267		166131
AAGVLNYLK	Q8IUC4								379266						743818	690983	318240					1769880	1133220			755985																					677198	339091
AAGVNVEPFWPGLFAK	P05386	23675919	1.79745e+07	9038270	9080390	177064	1.03866e+07	3.69253e+06	23122055	7398219	14560108	1.65747e+07	8.38694e+06	15920151	1.08464e+07	8629546	7381893	9.22183e+06	8.34258e+06	8574480	36297400	4790980	35686800	7.75206e+06	3056835	6256405	1.53652e+07	8562920	1.45745e+07	1.85899e+07	12171369	4.38928e+06	1.28655e+07	1.22252e+07	13959805	5.51839e+06	19177933	4660979	9.36188e+06	12107807	8470778	2.91566e+06	1.12499e+07	1.05598e+07	11603900	1.72617e+06	10986255	20991375	7.36348e+06
AAGVPSATITWR	P98160	8926910	2150540	5732560	8054990	8308330	10234700	10052300	21248500	4967400	16474900	16808500	9468440	8674280	9808480	10253400	11523900	13296900	5263250	18842400	12022000	3561490	12027400	21295100	19603800	6999550	12299700	38266000	13565900	2072790	6844110	5303500	3622000	6545010	5936610	2893310	2465960	4979530	1081240	2242570	3051690	2269740	3941340	2007900	22308400	20136300	12031800	3974970	11910800
AAGVPSATITWRK	P98160	449463	205169	152739	276217	765032	186760		562775	288900		863289		234849	621683	595087	544590	361195	597689	583939	796278			829250	241955		991098	2045375	428525	194302	909750	680449	179827	270902	112986			104355	142219	310115		137813			294623	292705			1228790
AAGVVLEMIR	Q9Y230	4555595	2648260	6032095	5078925	5275360	4091830	1888765	5682745	6566085	4876475	6018485	9559820	9032915	10117620	8833185	8010095	3324150	4081570	7305450	4179550	10862905	16877000	6955420	1817680	8424135	6844275	4830750	3620485	6100905	2157030	1535825	1442715	2141090	2383505	2556990	2680455	1566900	2531395	2309000	2099200	2920070	4168440	5344320	928808	923536	7955425	7745080	1178640
AAGVVLEMIREGK	Q9Y230																													354720										226391
AAGWSELSER	Q9H0N5	620589	566759	1158660	985868	1662600	818059	719735	2075980	1923450	861987	1243410	1334430	1205400	1757890	1815360	1046870	819776	1604310	1325810	840763	1547370	2210170	724711	912261	961242	1083310	1192670	986154	475995	512961	526693	1683000	506983		666970	730820	678866	166435		404700		891483	603949	565348	496971	1089120	967463	405952
AAGWSELSERDAIYK	Q9H0N5														303941												121273
AAGYDLYSAYDYTIPPMEK	P33316	879261		224274		198536											938627	296753	495650	702022		830736	131198	754026		602097	572690											360781									187597
AAGYNFYGTER	Q9H9Y6	198506	79860.8	510330					137491					307641			202024					265057	163340	261381		290982	304119		105158	122502				77860	65105.6	69138.3			156119	155004	63535.5		200679	424497			264372	266463
AAHAALEEEYLK	Q7Z591
AAHFFSTLK	Q53H12	333243	232099	622104	329965	546689	373209	130289		950086	182155		981199	782872	292293		481472					591430	779687				574193	207435	336377	242546	169042	95730.1		172528	90996.2	122490	153507	86149.9			45837.3	86148.1	485194	450168	148555	139354	776818		106317
AAHGVLLQALDEMR	Q8WZA9	190871	123487	253186	233008	195983	154092	141725	275744			166608	294056	216428	156484	126733	366105	260860	164355	338832	217602	276140	566850	323564	87671.9	274631	184811	188154	146827	204081	102627	68326.1	30630.3	89087.1	142799	69611	137662	79588.5	107506	45114.7	101304	103769	296143	177782	68036.5	57042.1	181561	234773	112903
AAHIFFTDTC(UniMod:4)PEPLFSELGR	Q15833										275941				154631	103948		330889
AAHLC(UniMod:4)AEAALR	Q9UQ80				55793.4	42506.6		42435.7		327023	393871		163406	72250	303766	332958							136324							88788.4				46234.4				37617.3
AAHSAELEAVLLALAR	O95613		120112	25851.9					99814	110075	103698		91854.2	159399	34806.3	15057.9							64968.9		27744.7		69246.6		50212.7	66984.2							48844.9					157349		56747.1	15888.1		46541.8	31462.9
AAHSEGNTTAGLDMR	P78371	2800302	2.03862e+06	4235570	3995720	2524780	1907032	1413730	3936190	4719030	1905560	1739189	810323	1.03213e+06	1.19806e+06	2086975	3564794	3168470	2.19664e+06	4034505	2.64733e+06	4.08887e+06	5669290	3825840	1482490	6095130	3079760	2242960	2164261	3210045	1668996	1.19705e+06	895442	1.76022e+06	1.95426e+06	1.33425e+06	1337453	986600	1176364	595635	916047	1681422	2.5928e+06	2651920	1118502	809324	3258230	3693620	903670
AAHSNEILIFSVQPK	Q9Y2U9
AAHTFLIHGSR	Q5K4L6																						597565
AAHVLMPHESTVEHTHVDINEMESPLATR	P49902	1354320					153252							3189540			203218	382112		309270				337397		317181		210673				792920		1158570	852884	299450		745898		244381		360089					1041180
AAHVTLLTSLVEGEAVHLAR	Q92754			64348.6	34707.3	38067.7										62127.9	57882.7		29383.2	152078		173648				68820.1											74296.3			111841			42295.6					47568.2
AAIAAPILHVNSK	P36269	1.05209e+06	1431705	566547	275847	957922	954218	881844	1.89652e+06	2738040	564700	927262	891142	1523868	905499	690264	1376185	2.20131e+06	592978	1.22261e+06	1080650	676855	610469	1845446	2.13729e+06	738112	765638	7228310	1639798	806999	705987	569086	522458	399173	314695	178869	406938	775056		177264	142114	298268	543463	658612	918319	1.2071e+06		663397	771653
AAIAQALAGEVSVVPPSR	Q2TAY7	1552980	1567035	1105140	1204810	1.0091e+06	925524	640151	1752065	2901105	2455720	2250740	2185005	2355890	1365355	1444385	1835055	1127250	880904	1637500	830722	2928075	3451315	1673625	321746	2556415	1881000	1490665	1713155	2427835	949608	767860	648231	1079035	1.02305e+06	1219685	1.04862e+06	962934	1.17882e+06	1608150	1014075	1095210	930706	1101750	323458	221186	1720300	1303135	402115
AAIASIPVGSFEAGASGRPGPAPR	Q96RK0					149034	238682						255761		618130	536492						453749	799021					653301		166925	189360	105699							84834.3	92045.1	127792		249319			103334	619294	184932
AAIDWFDGK	Q92804	12974035	10519070	15524105	19613935	10742640	14470250	5485564	14695505	20860950	15737415	21173080	17534120	15323950	14412415	14338460	17571255	10168280	17117965	21507260	11514395	25369700	20132580	10842210	6453325	24870535	20805935	17014240	14333190	12800980	7079890	5426775	13788095	4644155	5363670	8967350	6958975	3818730	3919130	6561780	4596810	5127280	15094920	9925315	4518990	3.47524e+06	24281005	15979050	5.08114e+06
AAIEAFNK	Q9UHB9	1567900	1644200	1092950	891921	1008560	744592	401650	1910060	2784780	687464	773173	610401	819864	599179	597027	1151110	1335900	753395	992738	613505	1969600	1534600	824531	609356	2443900	975362	639686	1535540	1332160	1049050	925512		651525	676889	1128970	896050	497583	668746	1234230	593682	448083	962942	1282930	573472	575972	1284930	932453	709641
AAIEHELPTATQK	Q6ZMI0	57912.1	180461	583474	594228	181578	198052	118959	479094	612960	473846	277997	179097	195636	271958		374876	407858	125675	300672	122339	208794	294465	363886		279013	370586			100605	176362			56939.4	70018.6	64644.2		69850.8	20023.7	43035.2		67380.2	277828	199309	242524		683427	266872
AAIEVNAGR	Q8N556																																												663977	505958
AAIEVNAGRKPQAILEEK	Q8N556				71535.7												57344.1			85027	44272.5			98554.3		51768.9										31233.4												52041
AAIEYQLR	Q8N4P2			664041	946230	443187					383341				1019110	1178550	236808			313593		550961	1316880			553105	480675		210798													398992		340163			1240080	477002
AAIHQILTENTPVSEQLSVPQR	Q9Y2W6			234260		620263														674284		764685	877829			1289070	534591			833348									519908								755116
AAIIADSSTFR	O43432	854031		206762	317023	414450	423718	229769			584858	722202	2261710	2041950			1214690			1037480	654188	447526	1050140	1114240		1343580	471343		540644						285789			260099		80105	119631		459814	530753	957409	837253	252694	379612
AAIISAEGDSK	P35232	12496400	12153500	38672500	18586300	27052400	12425500	5366530	26629300	26186500	15910600	4651360	3977050	2991830	3926490	4422870	41574900	11452700	30921700	24097000	20232100	51245700	58693200	34162300	6801070	83159800	29036200	10199800	12569600	15457300	6259360	5945160	5544620	10442200	6680080	6921810	8476110	2668540	4182510	6101080	7344970	6496110	40128100	11223800	5174950	3710080	16499000	11601900	3131230
AAIISQLLHQTK	Q8IVU3													268299								115887										77402.4												179534			100017		53746.2
AAILDLEK	Q15075																		996011
AAILETAPK	Q9P2E9	3433320	313860	3504130	1744180	1614550	1457270	844282	2364210	578208	2004950	992747	3850690	2346170	3336940	3459980	3430060	1114830	3079320	5113450	9269750	3693470	5372450	3989760	2577020	11312300	2292390	2312170	1896800	2536390	3224070	2802170	645017	1277410	1245700	870596	1431850	231684	1280770	785569	2426960	1519520	3638770	2520130	2308810	2308990	4897990	1815430	1871770
AAILGFTSPVWAVR	Q6YHU6	113215							65405.2	205443	128984		302595	197831													121021																				137006
AAILPTSIFLTNK	O14744	571772	354942	706472	418620	788792	591301	422831	624563	1186180	855704	854737	1785530	1360310	1080010	1023870	609568	826135	623890	1231670	269181	1393370	1897190	817083	287801	1166430	943611	622863	716771	458978	306799	227858	71329.1	283917	347849	313218	253574	215906	245373	362911	194109	268291	620289	584570	179280	152031	1042060	558276	176897
AAILPTSIFLTNKK	O14744	596761	389352	474421	442740	704444	487163	332420	583081	655836	810304	742488	745954	837544	982676	921542	701922	741654	875929	1241540	327366	862056	1.07272e+06	679714	197028	1409700	643060	636455	596286	409428	400831	194486	110531	182526	264893	205238	191080	218181	177794	319576	108650	262663	317178	612129	149946	152418	819315	465270	186514
AAILQTEVDALR	Q8IUD2	425870	426496	857015	779716	573248	432756	445796	1.23333e+06	974694	656305	663222	1103721	796987	814632	660108	1.4692e+06	842741	528894	1.15041e+06	810116	915500	1.48044e+06	1.17894e+06	257335	1382084	910101	679570	429466	827316	436938	330937	307416	367668	274055	260052	240101	240913	442834	471035	318362	1.2732e+06	548337	563282	237323	211745	958449	633522	139133
AAILSVPAAQNPEDLR	Q12980																																											318783
AAIMQALWLYIK	Q92925	164254		101635	128913							146109	235130	313707	144766	86287.2		91580.3				330176	537462	176576													250739				97282.4	255569		114693
AAIPAALPSDK	Q02318		1075130		621898	290706			1677530	1630740		257674	592527	829120			223533	2119590	748279	940204	401320		442245	595539	145818		218810	332296	347717	199790	2512120	1414580		691925		100340	524842	125434	218419	162680		223347	655791		228091	172561	319903	357284
AAIPPPVYEEQDRPR	Q96I25			179097			48513.8		317987			208786			167139	148671				128055			76467.3			129601																	173967				116489
AAIPSALDTNSSK	Q08380																			94283.1		182315		84127.8		170645			234876	48889.6				93623.4
AAIQSQLDGVR	O60645	805663	825582	902429	911311	580771	410899	465468	1631470	1479030	992043	1448970	1171440	1272020	552331	596837	954134			1110010		1247270	1664410	984136		1506340	1224610	817687	952589	969151	894953	860277	187037	535086	494313	517012	483977	421990	283530	495628	376456	402806	498740	583085	324139		906719	638559	257102
AAIRDIEGKLPQTEQELK	Q9NTJ3																																							38071.6
AAISGENAGLVR	P19827	4412490	2406390	11172400	7353080	5146050	11730600	4225320	18030300	5070960	31074000	9367420	93869600	34087600	13100200	14665900	21112300	12798100	8325360	17390900	15448900	13159300	12879500	15934500	8171000	6519470	4459290	10752900	7189860	2946020	11052200	8150790	6563640	2277990	4735550	2835200	1104160	2122950	1096470	2487900	3517050	1028650	5227510	4706960	35088700	31177100	6353330	3205310	54986400
AAISLVPEVPK	Q7Z3J2	716150	748113	526107	507446	567707	382118	519625	1204480	1690010		974741	1149640	1050850			961773	1422240	843432	1282650	812356	992139	1336610	1241890		1411280	1323230	1410610	664162	370371	965346	672698		302452	229903	229223		592413	248309	189005	354730	136026	350453	798580	586431	995990	653483	615823	283363
AAISRDPFYEMLAAR	Q15438	245366	216276																												199947									74857.6
AAISSGIEDPVPTLHLTER	O75175				344389						814371		978587	459884	550284	559060			580149		530265		599975			1256730	564943						188052						103941		67826.8							321138
AAITSYEK	P30273	2142350	1498380	330063	609195	2876470	597297		1157860	1784620			575564	814529			418446	676055	428014	1008410	538920	261078	1323040	490756		1167120	1091990		1456890		389955	2063680		419798	209543	905337	712812					168683		2017940	2222220	1866330			949035
AAIVFTDGR	O00339	1336090		834069	998573	1911070	1901620	3108350	832646	653340	2991520	4189160			2667650	2642180		580928	2709590	663938		1765520			4493010	318764	4336590	5213540	3344930	597203		372377	1352440	596824	1663770	154591	277621	1267960	201786	230105	586507		1341330	672635	391247	408584	2027070		2037560
AAIVVGVELPVYDITKK	Q5SVS4
AAIWESQHEGPEGAR	Q9BY89																						169672
AAKPGANSTTDAVLLNK	Q14643
AAKPGPAEAPSPTASPSGDASPPATAPYDPR	Q9UPT8																		4127550
AALAATGAASGGGGGGGGAGSR	A6NKD9			84251.1	81863.1																	119650															30242.5						141996				63038.8	44570.9
AALAATLEEYK	Q69YQ0		159925			210193			558224								875815	632575	836365	687930	661869	768236	1.09339e+06	922962		733539	1056540	209763		578294	247264	215807	88543.8		105360		129270			119901	152586	209528	125523					245791
AALADDFDTPR	Q9HA77			571501		777622							965420	894037																						557316					99428.3
AALADDFDTPRVVDAILGLAHHGNGQLR	Q9HA77																										116597									127143				76681.7
AALADVLR	Q9HC35	1677860	1253570	3069160	1551910	717147	1033200	558374	3579430	3741470	2003670	1555160	2650060	1433790	1064770	1054760	2020280	2326790	1740280	3252270	2132590	1711940	2838190	1164820	1516130	2734220	1467180	1660500	1299240	1379420	1834220	1222010	412637	664494	274954	1622030	1370210	237831	450743	1059760	865520	502253	3643230	956585	933436	679802	1959790	992601	637254
AALADVLRR	Q9HC35	209749	148916	1201260	351902	67602.8	118881	77524.8	546229	753625	240876	273681	306297	206243	159104	146053	274578	290371	266823	410080	313194	146672	316733	211655	162500	329048	273408	247663	151784	170750	205722	118109	141789		43017.8	165039	117289		35832.5	107328			417913	145517	97300	89077.6	311671	50129.9	130370
AALAEALR	Q32P44	1011380	1060480	745195		657666	523511	532424	1009870	2185590		1104400	587455	566967	741213	838032	1587360	1036280	1125530	1443770	661454	594803	1198790	992877	933642	1017860	1675130	1850200	1679450		1179960	835599	1056390	376373	684583	1363380	1050760	686706		320459	403873		716958	746137	524418	364339	311070	653962	285842
AALAEITEMVAQLHGTMIK	Q9Y4F1			159840	127911	501437	374204	630548	510406		973356	687324			494663	624080		572293	118527	664217		236471		785366		264195	1051830		366848		260190	38853.4	51146.3	133634	539190								263777	304981	221688			1298000	163855
AALAFGFLDLLK	Q96SY0	72534.6		62368.9	112711		108935							136274		167941	262872			464890	145649	278544	507653	112895		291182	296472	138658	152178	330130	59647.5			121255	60024.8		67329.2	60670.1	217956	190758		37705.3		86491.5					85227.8
AALAGGTTM(UniMod:35)IIDHVVPEPESSLTEAYEK	Q14195																			3085460				4405250				3449080
AALAGGTTMIIDHVVPEPESSLTEAYEK	Q14195	2872505	1678000	3589506	11320625	2.08189e+06	2318076	4.38004e+06	12236440	2420180	4045455	7903920	2911650	2981420	2875125	4333950	15745440	7125265	3182825	16918100	9205425	1199740	4528500	16829525	2589720	2768000	5305970	9412990	3985250	2664248	4199420	2793720	1941018	1.09736e+06	2463749	2.53793e+06	1.06702e+06	2653961	2572390	3508870	2.28166e+06	1646994	2741810	2283380	2994685	2.79927e+06	644884	3679461	1.45884e+06
AALAGGTTMIIDHVVPEPGTSLLAAFDQWR	Q16555	631714			1006370		862009	2474500				2257260	733681				735288	444212	517885	1250440	758096		1292390	226544				1116400	1141760	418945	678756	262410		371127	624641		488530	1231070	693489		821708	1678710		1028570
AALAGLSLSLMER	P38935																					280835
AALAHPFFQDVTK	P24941	77913.3												192000								259414	117344						50508.4													32925.8					259279
AALAHPFFQDVTKPVPHLR	P24941	207596	236499	215549	167873	142511	104006	104772		453391	165907	524961	568882	598942		216630	232981		242018	423071	263103	679149	634096	463820		597945	595715	444304	347216	241998	210641	108703	101490	69384.9	49695.7	199884	196602	157012	208449	181518	155678	320276	165555	95013.8		25699.9		209148
AALAHPFFQDVTKPVPHLRL	P24941	44317.5	93291.8	22694.2	102503	201392	99497.5	37815.7		351733	72075.3	299522	220439	536583	140634	159331			62728.2	136493	47642.7	279069	275636	163209		345414	149825	99393.3	109831	167628	88018.5		75901.4	66538.8		92524.8	58142.9		54438.1	44968.3	40690.2	88428.5	105976	97763.9			209374	145976	34747
AALAHSEEVTASQVAATK	Q15149	1566335	2492945	3142130	3757740	2474770	2358265	1676575	9325245	6220265	4299435	2836035	6898930	6375090	3511095	4216300	4487530	5003410	2608885	7474020	3922220	6062535	7479170	6930395	2318165	5545805	3782860	5045400	2999295	1075226	3786615	2856320	1487741	427241	1136902	1562518	659676	1216570	710700	893138	1.31018e+06	965744	4009035	4098430	3931765	3157300	1.46886e+06	1637209	1317120
AALAPELALEIPSGSQADIPLPK	Q8IVF2					53700.7			388935																																			62578.9				84436.2
AALAPYNWPVWLGVHDR	Q9Y240				882406	143769	414749	305157	3839650		937833	1416490	209113	175344	204302	234595	758116	370378	394746	547155	674550	318916		1041030	243474			626227	324668		661694	620727	922528	305889	70211.8								61977.4	260360	814366	741798		894835	457631
AALAPYNWPVWLGVHDRR	Q9Y240				139492	59058.3		49550	592705		201728	309846					340424	193432	187528	227869	221551	127212		334602				305520			241782	143750	115442												177728	212642		191791	167184
AALAQLLK	O43155				40137.4			180012			228262	465963			197764	168186		205106	151783		282090		144968		155429		146230	913445	231364		107954		123361
AALC(UniMod:4)AVHVIR	O43747																	385699		35583.3			164505
AALC(UniMod:4)HFC(UniMod:4)IDMLNAK	P54920																	372262
AALDEAQGVGLDSTGYYDQEIYGGSDSR	O75533	1026870		1212610	689456	488663	721925	860864					1068110			827308			1243940			3014790	2948440					2019790		1757010			661716	892730		1101580	835879	1032660	1114420	797657	987186	1020300	906567	737602			1151320	774078
AALDGPLDAALDHLR	Q12756	102140			197111															118935							76997			198480									44385.6			73103.6	90168.1
AALDGTPGM(UniMod:35)IGYGMAK	P09417			342252
AALDGTPGMIGYGMAK	P09417	1.61626e+06	2.38084e+06	11302591	2927210	4326900	6081360	4119000	4102060	9661290	6458280	6.03883e+06	5564230	2.5398e+06	5316500	5400430	7554550	5343790	4344970	8343940	5721330	3958890	7507110	7081890	3061560	4531760	7780940	2626715	5324150	3081660	1.87814e+06	3093470	1.6395e+06	2138720	4370310	2241120	2604850	2216620	1128990	2491420	3974310	1661780	4817060	6594030	1607100	1154690	4178080	2843630	2636590
AALDREAQELYILK	Q96JQ0																																47910.7
AALDSGAFQSVWVSTDHDEIENVAK	Q8NFW8			895348	732927	560134	355768	747098	808503	966179	851743	1566730	879305	836276	978755	1254550	1329440	1071850				934789	3267540	1530950			1201190	1239220	437004						103238							727105		633027			1167770
AALEAAAAAAPER	Q86UK7	210312	124019	196019	171240	97422.3	84899.3	60992.5		301531			251426	251767	73588.2		280833	136565	97534.5	287232	97442.4	130239		400017	54292.7	260810	358722	130903		300091		64676.8		53616.7		87348.3	62348.5		162946	104997	79473.8	87398.1	125514	116041			209954	188426
AALEAIDELDLFGAHGGRK	P46019	100995	93880.2	34677.8	73502.1	46775.2	41933.3	50840.7	152192	200338	135778		64585.9	140020			161350	139384	70108.1	251900		142552	252961	125432		124448	220165	138537	111805	100812	98543.5	67765.9		54206.9	62238.4	87890.9	68841.3	24806.5		42252.4	22149.1		52309.9	55514.6			120125	185072
AALEALGSC(UniMod:4)LNNK	P34897				429069					458721								1173080					1250310							634308				304849														373931
AALEALLGR	O15061	384518	324569		329692	229587			878672	327229		532715			168789		544100	484346	260507		2150000			809127	451610	721258		835130		734882			573522			1605150			276321						93734.4	73219.9
AALEALLPYTER	Q12788	1399070	525247	1596360	1182330		896061				1327840		1854380	1413680						804598		2910100	3443570	1908090		1902420			698255	1012080				784699	378869	446424		79181	291282	795119	169223	229242		750067			2240510	1117910
AALEAQNALHNIK	O95319	574410	618100		293666	256944	96001.6	339595	659076	1778190	237948	573464	470840	605523	323912	307703	402529	735169	396918	490458	542115	213825	261894	367785	290126	601314	562504	558616	445701	84418.6	489526	328353	250142	104945	91269.3	182624	237348	277046	53423.3		139837	60078.7	330282	467364	186709	134476		318306	171008
AALEAQNALHNMK	Q92879	481702	500398	1546095	863512	1297930	544850	219605	1284000	1229310	199444		1.06904e+06	1363800			975212	369388	368616	1280755	423752	1.15937e+06	1.5993e+06	844158		1990450	885832		807261	793195	367815	265574		251238	309757	219043	123677	103452	237274	371605	167676	176095	925214				997158	578284	246180
AALEAVGGTVVLE	P52815	774585	247701	131239	184276	313781	244369	50330.7		841010	1365390	363756	1044000	711246	656517	547613	481978	285280	883925	606117	377306	1934630	1375690	326641	250470	1912170	841587	398685	322319	547568		81363.3	110755	500498	120923	303310	493990	41034.5	181040	316805	338288	170129	398071	133364	42561.1		170476	279318	65501.6
AALEDSSGSSELQEIMR	Q12929							513320				1570700					641772		638619		505362	406974			649918			1300430	535892				304385		372408				126042				679593
AALEDSSGSSELQEIMRR	Q12929							86859.2	214918			327424			41598	133261			271067		119987				92136.4	197855	253460	306512	156813	134332				34627.8	27266.6			38480.9	17645.4	24789.4			99806.2						52624.9
AALEDTLAETEAR	P08727	16658320	9.62366e+06	50067445	71141310	37984900	11158217	834222	42242415	31017585	109236285	4035160	22905710	27098505	15226265	28591200	60551460	8.11191e+06	19223800	15457725	1.43858e+07	153611350	129844645	67715685	17069425	80399680	28694830	17407000	7575275	3859590	5145410	4274800	4654040	4.41895e+06	16526865	21051740	6471835	385181	1681110	17474910	6596580	15170290	67227800	61900115	8923400	8436870	182339930	117167850	2455210
AALEEANGEIEK	Q8NB16	443819	364651							835405			413913	733123												790296					315825	272451		129469			158331				116368				198379
AALEEEVR	Q96FS4																																4019270
AALEELVK	P12081	1366171	892771	954614	598390	1429390	1741020	667666	2290170	1616975	1803850	1705190	1912278	1879871	1403920	1420970	1174420	1031565	870645	1233911	1146580	1221729	2.01529e+06	998184	881724	1676430	1513200	1766960	1348160	1873804	1467990	1142890	511756	634845	742178	690685	983722	454581	802596	435844	538480	622084	637313	1092960	600269	614547	1661540	806075	771879
AALEEVEGDVAELELK	Q15057	259029	152992	81044.9	48790.4	35231.4	46046.5	35739.3	214685	240872	121015	132468	247549	283046	117790	102258	213626	245062	83955.2	343428	145292	419389	282997	245553	104457	304732	287941	222827	196738	154528	118635	121567		78570.2	103294	112679	95094.9	61556.8	92686.2		145265	62676.8	49358.5				72020.2	80922.4	40684.9
AALEEVER	Q15149	3.62908e+06	6216491	8.42376e+06	2.01869e+07	7859030	6150080	3676480	1.72725e+07	1.27944e+07	10835200	6412630	4404310	3670110	3530380	4189930	1.3059e+07	9.6369e+06	7569920	1.32811e+07	6.87724e+06	9.88608e+06	1.05013e+07	1.42169e+07	6593140	8.62012e+06	7.54239e+06	9569360	6981850	1.62927e+06	5.46763e+06	5.08387e+06		1.32782e+06	2.99553e+06	4500311	1.62073e+06	2359670	987325	1.18939e+06	4137400	2266383	9153064	5.50579e+06	7.71529e+06	5382792	3.33571e+06	7591649	3251860
AALEEVERLK	Q15149		508283		156234																								267345		293794	241977								156715
AALEEVYPDLTPEETRR	Q9H0D6	1845350	804840	3562720	1707880	941379	1195320	968992		3682930	1717300	1490420	2792890	1.94523e+06	2517310	2581940	1075253	1480570	820990	1.86181e+06	1185170	1.84458e+06	2024203	2770590	1123830	2.38876e+06	2626890	1967310	1311560	1618560	936714	340737	356332	663791	412269	760910	848429	247076	269484	666778	108060	322135	1533990	2037030	557059	381491	4273550	2067340
AALEEWLPR	P78549	343709	403869	156424	586325		458911	179311	290792	764883	656206	561238			227915							247427			147634	318042			294248		194312		77269.6	184574	58614.3	179324	273391			98243.3		48509.7	206031	274637			1393710	441739	62260.3
AALEGTATYR	Q9NRV9	315018	943534	5725120	2971960	1803070	2297000	2671190	5425180	4582820	2588850	3539440	1866290	2158700	1267020	1989420	4492700	3075990	2678920	2704780	1517540	1874540	4991760	3754420	1188840	1004070	1967910	1452450	1427320	922097	1153380	854203	1941700	857850	772271	261512	670904	1943860	481655	257084	1044430	366403	2218070	1916120	1238330	916279	2085830	3117020	882592
AALEKPMDLEEEK	O14967					136977
AALELEMWK	Q8N960	180685						99547.4
AALELLSLDLK	Q9BV73																	132424
AALEMQNYR	Q5PRF9	172115		441232										111354			195304		220663	603640		541441	938132	720047		857028	629275	539282		1643270		60491.8	186813			51029.1	82094.4	217327	657473			78375.4					320280
AALEMVVEELK	H7BZ55																																									458715						118783
AALEQDLAFWYGPR	P09601	337683	523196	182718	144885	332834	504788	1114666	947308	1115353	87773.4	4094480	881186	702556	452344	587462		1484200	860410		596997				676122		844325		893912	171577	480233	282108	935472	257316	129848	190550	171128	1.44516e+06	123649	246626	319917	147282	96176	260288	112520	166552	30605.9	587774	161224
AALEQLLK	Q92797	638445	434199	787607	477347	330408		205384	472054	758514				632854			536410	450581	291666	865288	284948	1198640	1201660	709855	209609	972539			349771	709656				245062	193000	232447	280950	189391	369779	307594	139235	249297	352666				980241	591587	148730
AALEQREQDAVDQVK	Q14134		151068	116012						269186							74675.7					222059	449309			216102	415181									126622				68136.2	54057.4
AALETDENLLLC(UniMod:4)APTGAGK	O75643																	866012
AALETVDRLTESLDFTDYASR	P42345	158928	91322.7	55846.5	124697	133983	83014.4	134506	193869	336499	120243	351690	289556	200865		192170	147064	132164	73683.3	251686	102926	427678	320576		81296.1	283100	416640	238267	149843	143375	106346	103037			67960.9	100547	68575.3	59473.5	72120.8	119028		85016.8	120438	94080			214218	177479	66096.9
AALEYLEDIDLK	Q9BRX8	890488	720409	1138120	1215380	2148460	1101060	822166	1270720	2264370	1436180	1413430	2036870	1943550	1300650	1263190	1131000	1041890	946257	1508650	699085	5238950	4060710	1500300	1070430	1423400	2124410	1747130	898763	854642	593944	514245	285100	686211	284384	409389	417707	563052	445464	526888	476285	863411	880347	1050920	501847	356288	4163160	1320930	379033
AALEYLGSFDHYAT	P23468			148354		136467		102454											105311			243242		241904			423630	87999.6									84645.8			231317			272681
AALFALQNLFEEK	Q99707			55554	101673	192696	195001		156681	214541		307915			215437	168577				159483	129346	164685	265878				315108				215304	207294	90062.6	103881					99525.1		33032.1	97418				116389	128859	481247
AALFLQTLK	Q12872	589689		148179		828159	532977	480502					663127	516953		412517										807106		821559									282387						515274				1414180	804666	197298
AALFVSNNSR	Q96GD0	341448	449954	788775	325492				954892	1201960				505716	348237		1219550		127952					703385				424028	518733	441610	458714	310706		106430	192926	249220	106546		180713	120692	217446		373119	344376			530484	407394	100637
AALGKLPQQANDYLNSFNWER	P04114																																																164321
AALGPLGP	O95294			203635	218500																	314811				492624	242174							54421.9									232306				804084	304330
AALGPLVTGLYDVQAFK	P11172	512022	341881	1327420	71313.9	756887	50217		104984	180641	109538		3.84262e+06				160632		796636				2564825	2669190	99371.4	557268	152224			499994						182555	412313		148483		39617.3		103523				859226	746670
AALGVLGPEVEK	O95382																	260275														429590												370335	409899			244875
AALGYDYK	P14317					219539	127065		255832				619154	377152	209014						399008	643756			322467				373273					319925					145373	100055	400532		372342		388363	415636		40819.3	178740
AALGYDYKGETEK	P14317	105688				269243							581581	350386	372073	390779			213768		450895	534454				348972			223504	270213	178065	121043		184016					64180.4		110147		126626				125394		225956
AALHFFNFR	P49788	182666			86768.1	100962																				613085																	297856		102140		843883
AALHLYSNTLNFQISEVEPK	P41227	687511	296851	189802	360854	304436	210789		848786	1009770	491509	689802	1570380	1318140	597291	562986	582811	526435	392346	745555	432349	873449	991836	523535		657005	570229	536347	363077	593137	294542	221565	110287	273612	246177	228869	408757	100443	242696	322414	285245	274065	202720	254933		121086	237796	456885	162605
AALHPPALAVLSHTPDGATQTIAWVGK	Q8NDH3	127373	187384	650802	116793	264307	118997	99142.9							518673	577039		595826									598381		214175		96671.5			123827	134381								117610	412377	23801	89821.9	476972	537326
AALIREYEDNDEVHIEVHNPR	Q9UKF6																																							234360
AALLDQIR	O00401			793222	982795	768957	1617950													460745	814766		1056890	385923	1.03537e+06	774051	588066	1169480		541453		306191											1.05803e+06	401527	662661		1164340		585117
AALLDQIREGAQLK	O00401					52251.6		48986.3											105687						62214.9				103940	103700	125512		102415
AALLEFEERER	Q96EV2	304547				139668				164805	77980.3		193118	75941.3	166453	166238			164692	138447	117621	190865	284656	217919		224571	167275	101743	143902	250648	41926.5			99885.9	50055.9	182284	212706		87377	587206	90413.3	131310		53234.7			267453	139375
AALLELWELR	Q13813		233748	169061	234151		175509	167654		200424			210161	234578		102446			178256					419806	238872					107647	169592				259063	56058.2	109062			153251	136954	206174	194647	174059		63778.1	537396	536887
AALLELWELRR	Q13813	2.29047e+06	1840388	2714069	4993985	4286380	3672660	2.53053e+06	3872889	3.74808e+06	4720948	10892415	5382455	7300480	3057655	2885664	5.09496e+06	3380837	2.75751e+06	4232340	1691402	3260644	4764919	4099692	1611457	4.51823e+06	6072520	8423185	6176305	4759350	1.762e+06	2578570	6351480	1590420	5178730	5547920	2479800	6743550	2013300	2.09872e+06	2964550	4678040	3146920	4916190	1421250	1213470	2626940	5682320	1666390
AALLETLSLLLAK	Q92616	25257.6		163472	307894									170749				184319			79173	210606	88098.4	47383.8		23170	51164.2		80737.2	285569				42501	74875.4		44458.6	25146.4	407927	77812.5	90396.3	47351.3
AALLNFDEFAVSK	Q9Y613	421477	329317		182415	242965	384480	232894	790920	357697	570192	400631	325894	1462040	200255	203941	536930	224731	378624	417890	410681	476260	284551	128552	468980	173211	447557	517918	421841		602932	391975		35501.5	86485.7	332019	156842	278550		30766.3	49818.1		519851	463127	215194	185632	257514	202246	374891
AALLNQHYQVNFK	P07814	1.1887e+06	879154	767509	754142	879982	626352	334036	1405226	1800815	1.17477e+06	886282	1758180	1679385	867764	839882	947796	850024	512891	1210317	699679	1932654	2540195	1.23022e+06	362944	1.46057e+06	1.06918e+06	875936	860782	1.33636e+06	712726	540766		626260	474604	631125	417686	193022	434378	386388	387940	405560	755500	847093	382170	390933	2059760	679622	414132
AALLRPSFIPQEVK	P0C7T5																																														174870
AALLSGPPGVGK	P35251			829994	609793	242319	516997	262581		286370	356946	546283	743366	474137	257917				289680	762767	205754	1607690	570856	366914	186258	1259190	772743	693614	433174							202146	213371	197460					278477	315792	121423	164674	794379	275541
AALLVPPR	Q99959			348628	5535230	662587					587906				690086		387691		605476	370497	263564	574295	3988870	730478	151065	436380	1091770	368021															1036920	486005			1371910	2856200
AALLVTTRPR	Q9NX02	82997.5											120928	65691.1									186001			51286.4
AALLWALAAALER	Q8IZ83	31328.7		152669	93173.3		156791	79490.9								37856	206041	173139	127807	958475	568921	2043738	85385.3	257466	108075	133641	160379		231354	343132	65945.9	30520.4	24516.9	245504	301582		181012	345478	233894	570772	466666	272825	27416.7	258632		26283			515458
AALLYASSHSTLSSR	Q9BRR8												284159									158500				159869	115547			203591									207035	48348.4							235112	137728
AALLYLDAR	P20594							70204.2																				104723
AALM(UniMod:35)ESQGQQQEER	Q14980																																															35565.1
AALMDASQLEPGEK	Q969F9	245042	236906		121669	237217	162825			996110		372273	497449	434009			161134	315858				160855		153367		430534	436112		419921		203824									131391			152966					124335
AALMESQGQQQEER	Q14980	1049720	1142700	4627510	3245280	2021570	3090420	3201940	2290720	3886470	5118770	6709100	660519	1084220	1766350	3071260	2462110	1753180	1332870	3955820	904003	4124800	4363440	2775700	1201050	2768340	4256110	3348450	2125930	1135340	1304580	771891	641471	836603	1055540	1152460	1806800	1762880	767254	604668	919524	666288	2629560	1814800	806043	567254	4686520	2567870	729880
AALMESQGQQQEERGQQER	Q14980	123230	321409		176629	163873			96981.1	706205		699881		108440	283454	263402	288886		167306	250335		342826	379511	430432		509235	963212	668640	390259	240174	313637	167647	76984.3	47019	49656.2	156174	36530.1	135665	36791.9	162637	25725.4	37376	22052.2				328040	89454.2
AALMESQGQQQEERGQQEREVAR	Q14980		14894.6																					22087.7		18557.9	119667	79822.4	28590.8	32653.6	27818.2
AALMFANAEEEFFYEK	Q9P287												404044
AALNALQPPEFR	Q3ZAQ7	569513	352033	525243	504759	638272		189858	1112090	1328340	1399720		1876440	1333440	451307	320692	751331	1102180		478979	484747	2463670	911892	755462	530216	1176970	620737	1508340	545338	459660	466868	27247.8				338218			309507				684656	568025			1286400	875339
AALNELLK	Q6PGP7	546129	560173	302495	498692	519310	359911	386197	716222	839365	779120		902953	1237460	456342	469353	333139	686344	400449	728629	284918	839678	1590130	481772	295266	923895	842681	769104	779074	711066	622578	431930	71037.6	320371	395315	347470	303013	203425	189395	361150	161071	201591	268430	502218	244489	253022	860585	483276	224675
AALNGADIYAGC(UniMod:4)C(UniMod:4)TLK	Q8WVV9																	250974																														105003
AALNLPEAASYDEVR	O95602			849567									1190090	948230										653415						346177				194611					247305	302087
AALNPEIVSVIPNAVDPTDFTPDPFRR	P37287																																						199059
AALPAQELEEYNK	P12821	330630	543164			236665	558348	329717	474650	1153510		618273	442274	532406	248550	262675		655258	175695	823025		401808		182034	285322	274344	205656	123641	429897	180214	382150	353119		138763	195320	126241		236434	62572.7	79740.3			274557	484928	535929	510440	250721		230521
AALPDLTK	Q13217	4103320	2511630		1854280	1981840	655064	511566	3198800	4014840	2122650		2549300	3247350	819291	962963	2732970	4024050	2287000	2081950	3808660	5222970	4936040	2072290		5853650			1383880	2836420	1895010	981399	823492	1044860	1558690	2037440	1262010		953390	2109740	1202650	633081	1251980	1610460	851802	996020	1395480	1386710	990073
AALPEGLPEASR	Q99988					331172									3595430	3110550																										434700
AALPFGLVR	O95490	87673.3	152888	316815	141805	344765	411328	297182	512386	440918	656618	1269700		432683	662043	585099	565144	294055	394202	334309	231164	303143	936561	515900	126176	305818	576699	675908	608191	60387.9	149371	102475	228758		332175			184474		366145	142914		192887	594441	40223.7		704169	196219	119573
AALPLTTSDTK	Q7Z6Z7	1656470	1101180	3083890	1786240	1329790	1575240	905409	2553170	2545770	3237360	2605140	1800310	1902550	1361060	1543360	1632800	1328020	1174970	1836040	830382	2513660	3704850	1585670	775604	2159330	2140920	1307970	2374290	982635	1233630	1078010	357299	717679	1180240	957641	932616	1179690	301689	753356	676223	797590	983982	1341290	654168		1766810	1519790	730292
AALPTPALSPEDK	Q9H3S7	2143870	1773750	1678040	2279390	1395990	1366670	759085	3048200	3069520	2530420	3137670	2286190	2252730	1801960	1723870	1785940	1804260		2586960	1253860	1165500	2569390	1946120	865994	1521360	2495000	1820410	2100630	1555260	2397460	2201480	673315	1099970	1296000	1154350	806119	744702	535884		975146	898845	1238370	1317030	782996	591949	2721510	1167480	558382
AALPYFPR	Q9NRN5	1337020	1127520	4468000	5248350	10302300	34125900	139886000	18731400	1761250	27573700	226978000	8155380	7309980	33959900	34516800	13179500	7390960	52703700	11941600	8133730	5727010	11220500	15909000	39603900	3613560	30646200	62493400	100435000	3053930	7884350	3886530	84388300	1586840	3685410	1028790	514415	45713200	1051530	338217	4339880	241964	5165460	20071500	10446700	8688830	2063300	1102830	11256700
AALPYFPRR	Q9NRN5							614250				1427950							179686
AALQALGVAEGGER	O00459		58454.3	321457	122482	139705	192425	90624.5			303655				272939	365897										377432			131457	201440	48148.2	58991.5	20819.7	64800.6					11870.6		30643.6	34410.7				94826	331757	180115	86496.2
AALQEEEQASK	O00139	44762.9		276256	270851	190895			233330	190953							83500			105695	53299.8	164535				141341				36407.4										26079.9			74999.7
AALQEELQLC(UniMod:4)K	P49327										742550							607315		672542
AALQELLSK	P62851	13016985	7905180	12690790	6269605	8413760	5870070	5105850	12894015	17446800	9325440	12061845	14246630	14733075	8373515	7993650	14018100	9982635	6216210	12576690	7111800	13100580	13612110	11073035	4966250	23306190	15579155	12613775	9247335	10372565	8290030	4545450	1857771	3492765	4046020	4499355	5215165	3834740	4871020	4723540	3299665	3097825	7064540	9103385	2608622	2496461	15450685	11071075	3424828
AALQFLMR	Q15751	190524	144089	98281.5	89537.1				213362		173044	142293	150002	175165	103154	90704.3	224032	140169		336127		249004	364541	255164	55619.9	272557				220304		50683.4						18235.2	37905.6			49774.3	66108.4		33744.3	22131.9	78114.9	125253
AALQGGGPPYGPPSTWSVSTMDALR	Q13421					406401																												73153.8			277230						1428140				1661790	431943
AALQHAHAHSSGYFITQDSAFGNLILPVLPR	Q9NRY2	207258	158179	235805	174217	124509	100748	92737.5				289296					227151	96937.8	263213	215675	167208	221324	79194.9		168094	583389	309204		194643	248083	77106.3		240012			175241	147813	96564.3	121029	173787	97032.3	110679	266720	133114			333203	138270	41214.5
AALQLQLNTIK	Q03001						391777											169940		161409								146181																				72233.5
AALQLVVDPGDPR	O96013		242257	196704	916530		284214	169644				641603		1584250	522175	543543		851510				1737330	1231420	1430620		1253590	830887			1811710						262217	222601	117267	374677			227069	254698	329306			412018	479138
AALQSQAEALR	Q8WZA9																	526175	277116		330230				238341
AALQSQAEALRR	Q8WZA9	507115	339064	607756	515454	596276	1176110	415499	768344	816321	2784650	1734520	553175	298492	2417490		817045	996710	259229	532016	554912	462559	1.83429e+06	646298	244786	730864	731479	672917		480252	347415	285610	205863	188306	249148	385968	287033	323484	323275	228339	311215	476252	591655	318965			622285	603159
AALQTAPESADDSPSQLSK	O43524																													74257.1							31690.3
AALQVEEESWNAYPYTR	O00562																																									139630	46486.9
AALRDYETVVK	P53041	601326	388745	506752	885784	468704	436457	134912	639521	589766	638915	579391	572030	489230	738742	522204	465851	504313	310569	671096	427202	1003050	770776	702241	251479	643250	649481	303622	620679	376636	402259	259039	187538	60006.3	67653.8	153798	255661	351128	185771	238887	177018	233677	227973	416196	223515	226390	686126	264782	215378
AALRPLVK	P62910	1194540	669608	8139040	3094560	1112680	2446220	1327360	4074220	1349490		168741	163804	127970	66952.6	56178.4	2632340	1255080	426388	2446620	2055460	3031000	3860710	1649720	1519840	5323140	2112380	1296350	1926720	1996100	985671	1060780	128343	1414520	1688640	1138510	1557080	1137590	593785	523031	1184420	894971	2436340	1474870	1311440	845164	3214980	930583	382066
AALRPTDVVLEVGPGTGNMTVK	Q9UNQ2	352548	167710	134966		168653	223924	309413	207930	375587	386839	547231	610644		419503		317690	456172	359547	627927	198324	772757	519612	320689	133812	654504	683136	905748	218711	150903	165901	83630.2		162542	57259.9		103169	210905	121079	362750	70749.6	126956	213707	245698		41294.5	384628	237667	59256.5
AALSALESFLK	P78527	1924800	1573540	2726880	1631990	1426780	2058000	670176	1746290	3240350	3308650	1016420	5063610	5972370	1410050	1372510	254674	1513810	594770	348685	242173	3591520	1812370	2924360	168883	738955	2700680	1650560	2271290	3092550	934112	737066	245418	705615	912925	1522460	1621760	422967	1466080	653605	739835	1058830	1881830	1899550	444602	424321	1686020	3203610	607472
AALSASEGEEVPQDK	O95831	9641790	8856480	25095300	2758530	14879700	2741610	1540300	7154930	17651600	8455630	1946320	8021490	7435990	4373000	4572400	14996200	4257650	14486100	9014580	2728030	4955520	21069300	15746000	3863360	17943200	17425300	3824020	11298700	3221080	4776220	3801300	1265190	10666500	3962510	34894600	7756230	932545	1666420	7479420	8743830	3912800	9839070	7649010	2518560	1825250	9380590	4908490	1335950
AALSEEELEK	Q04637	2685430	1687640	3516350	2357960	2577955	802368	483002	3300140	4176960		830048	5279945	5102590	1177730	927456	2868510	2000115	1328405	4787220	2002795	4200885	4261960	3877685		5528515	3848130	1717900	1221560	1817415	1070460	700074	264873	679072	1095185	1088075	606582	362535	856662	1065870	651644	670377	2144180	1659060	1.08382e+06	829422	3594085	2370530	819200
AALSEEELEKK	Q04637	98593.8		259266						400381							223603		259406	162730		140762	179384	106729		171120														172450			100392				220856	147561
AALSEEELERK	O43432	101146				118599			263661			171722	302226	302118	104168	133456	181991	300392	135912	304029	218982	182582		416313		473423	152950		136670	124222	173806											87355.2					137692	172337	42733.2
AALSEMVEYITHNR	Q13362					75854.1	47088.7	44640.4				204982			99645.8	111807					121114		93463.8			128254												111326					45813.5						68393.6
AALSGANVLTLIEK	Q07954	437044	341512	205882	1.30271e+06	573317	673114	1520963	1.99203e+06	786696	762934	1.69892e+06	631563	688538	684428	832752	845097	1.7258e+06	592441	1683622	857574	402964	1300641	1381122	347209	604824	958941	1415633	690407	306770	778449	514466	226726	88925.5	232994	144078	82910.7	516993	195590	60261.4	147594	107804	454886	419577	524638	487525	483086	495601	335536
AALSGSYVNFGVFR	Q9UIA9	264159	162847	196419	533785	136594	208182				510476	412157	640267			362485	272443	296132	115286	388156	83668.3	344152	518934	580861	100793	278323	827640	299864	288675	267484	139129	58111		67917.9	131096	169294	142860	74020	174419	188636	133456	144206	179317	337634			445641	328634	61951.3
AALSILLNK	Q8WZ74												58202.1
AALSSFQK	P61201	1310170	960522	1744640	1647370	1482920	891031	1020500	2025150	2149380	653973		280296	362627	105331	295763	1330160	1192990	756723	2101380	1050460	2179470	4613490	2006060	699215	1370400	1415440	1518530	1772240	1525160	574632	962964	473742	717977	768583	809591	683058	708949	703873	544764	553804	638956	1232490	1898960	620973	412822	2356020	1818980	524343
AALTELSLGSAYQAMILGVDSK	P04114										507836		543167	848074				260302				208904				225535			138219		313144	393235	68574.1		139431									268916	123017	184890	213678	108662	228675
AALTFVQDENMINFIK	Q5VTQ0			303925
AALTGLLHR	P55084	9393440	8457190	7796970	15114600	12673600	9205870	4983100	27401100	21286600	12923500	10108300	11076000	11540200	10682100	10702200	12106800	10375500	8745170	14871800	10405400	18579100	19041400	15384400	3885690	24388600	16620200	9285000	8242550	5702840	6518610	4661880	3545860	5099930	3758330	6128770	3959840	2199540	1743300	3847370	2434580	3306740	9517110	9079420	4613640	4468800	22524200	4237320	3298540
AALTIPQGMEVVK	Q9NQV5				255222		83525.3																																				125429				563231
AALTLTPSAVNK	Q9BUE6	311369		231178		373718											452227		384703				449491	252546		432862	969716			212885									66514.2	279504			461242				252520	92394.9
AALTTLFK	Q96KP4
AALVAGMYPNLVHVDRENLVLTGPK	Q9H6S0	136312				79773.7				278810	81534.3			72950.9						173546			256391			251252	248896	60300.8												71051.7								91740.3
AALVAQNYINYQQGTPHR	Q9BS40	2462418	934332	1.71631e+06	1620799	2066390	2298660	3311570	7237300	1451041	1997090	3505575	6278940	7215455	3530425	3231880	8325285	5522750	3.78436e+06	8057060	12388190	4883690	10648740	8903275	3296160	3733080	4129940	7164560	1820454	217818	6043655	3553540	1579136	1.51629e+06	1.37789e+06	1.54047e+06	993749	3.77453e+06	149253	587992	1.23451e+06	681052	6416580	1608110	5049230	3960680	1242145	1446941	3347665
AALVAQNYINYQQGTPHRVFEVQK	Q9BS40																		235601												110474	69091.4				45332.4
AALVDLEPGTM(UniMod:35)DSVR	Q9BUF5				63740.5			28347.1																157059
AALVDLEPGTMDSVR	Q9BUF5	4743433	3.6983e+06	4237650	7857694	6175850	2404970	3827420	11109927	5518135	4476560	5060193	4447151	3.67035e+06	5669970	2.99636e+06	8.22802e+06	9393010	2.15377e+06	10645654	7.64006e+06	1.06321e+07	6.1718e+06	12186820	2.39987e+06	7534530	4.78387e+06	5.15016e+06	2.82083e+06	3.11988e+06	4.69477e+06	2865273	1.97771e+06	2604950	1.84486e+06	1.23637e+06	894022	1.73374e+06	2.11064e+06	2.17447e+06	1.76965e+06	5852572	4996330	2840701	3765010	3911860	2952980	5436200	1503700
AALVDQSGVLLAFADQPIK	Q96C11																																										49417.8	56883.5			268675
AALVDYLDGK	Q6PGP7	537439	412448	329154	386103	416765	168369		620823		851500			770314			403100	685882	384562	780147		901598	1729690	692905	396943	1279060	749744	660071	489930	582437	406718	282404			209427	248088	135739	104377	129971	240987	72302.2	208136	207302	475250		138828	696008	831830
AALVGGTTMIIDHVVPEPGSSLLTSFEK	Q14194																		347848																								240936
AALVMYWK	O76024			251762	310993	121468	273885	600596	366846	419777	509933	3149040	542070	397458	745308	632816		385591	604880	600437		755595			247306	715215	458756	1368310	945475	233196	92250.3		369903	20188.7	189097	116732	61269.4	401372			78201.9	200412	353199	173856					117564
AALVVLENYYK	Q8TAA9	258894	263358	182990	266587	181091	177781	37089.4		578233	230081		513855		564922	538127	360358	204312	143284	535601		440166	298186	477969	136125	392886	795398		217937						296372	271553	192020			286067	107340	79261	221713	308420		62268
AALWALQGGTSVVIANGTHPK	P54886	1469890	1184080	438528	1015340	2363270	674145	188385	2805730	2442450	1718050	785685	3187610	2890810	1126210	974561	2073510	1836830	3204790	2528770	1631240	2546750	1887160	1839360	340095	2422160	1834240	898563	884070	1484620	777495	542373	143078	701142	433797	1089650	597532	91138.8	464519	394122	501384	465649	1122900	955978	364827	263731	1654940	1446830	359567
AALYILGDK	O95248																																					68407.8
AAM(UniMod:35)IWIVGEYAER	P63010																						175438
AAMAQVIGDRVPK	Q02083		312712		145564																										216580	174050													118198	79733.1
AAMDFPGAK	P48728		122264	307246	269193			250404	302958	112691		484619				85812.9	146926	186304	156078								171333	158103	213125	153213	120987	58093.5	182390	972028				254156			175033		1165920		32059.2		514572		42074.3
AAMDMTVFLK	Q9ULV0		59796.3	101365	88414.2					198550	268876		163995	227493	217451	196229				209468		425532	473955	157729		297956	328993							119113	128984	81888.7				103150		211567	134154	93608			174888	208984
AAMDNSEIAGEK	Q16891	2868990	3299160	3782630	3387060	3813990	1891450	1183810	4890320	5754540	2392140	1698800	844926	788961	1462370	1698920	4808790	2588040	3179820	4563130	2657610	5847720	6959420	4955600	1583800	9099610	4745310	1990580	3709180	4148940	1928480	1713130	1009970	3007460	1880590	3266980	2138480	1078260	1696290	2358930	2489570	1579350	5033530	2945610	1172060	881156	3750640	2079910	640345
AAMEALVVEVTK	Q08211	2.09189e+06	1.10489e+06	2.13039e+06	2.09702e+06	1.363e+06	1.61295e+06	1091270	1.95029e+06	3.46784e+06	2897735	2950680	3597160	3.58102e+06	1.9628e+06	1968875	2077859	2.16296e+06	1.09749e+06	4.67486e+06	984588	5839052	6.54643e+06	2725362	511462	4386515	2.98951e+06	2.8646e+06	2.33695e+06	2.66744e+06	746389	624477	267606	1133470	930091	1534504	1.49314e+06	710428	1393074	1736156	974047	1477282	3796240	1853108	1039290	898932	2.99914e+06	2.56732e+06	925981
AAMEALVVEVTKQPAIISQLDPVNER	Q08211		854075							1684040		4527360			327665															3485480		898093							1338100
AAMEFHEHLHSIGTK	Q9UPR0
AAMEPIVISAK	Q9Y490	11152200	10005500	5405430	8594640	8956750	4809400	5073670	19095400	18625000	6043090	8948440	10960800	10876900	4594570	4680910	9568640	14600100	3768790	17493400	9391870	5164410	14384800	14679000	6164270	11663500	17533000	14266200	8595980	4044480	11186800	6720320	1892040	3975690	3924160	4778930	4038400	4383210	2590550	3809370	3348630	3537100	4062120	6385160	5817520	4362790	7359610	10385600	3052000
AAMFPETLDEGMQIPSTQFDAAHPTNVQR	P35222	551580		1897980						798011		2172140	970154	982390	2310760	1803450					431369	1767630	2803435	1696160		1564170	2724260	2198960	939165			244312	177334		1042455	496136		310885	138425	472766			1601370	939687			2692430
AAMFTAGSNFNHVVQNEK	O60725																					365792	115001	127727
AAMGPGISR	Q96G03	3307725	5227575	6605805	3852350	2672140	2314851	2977330	11895070	11678635	5745365	4.82746e+06	699455	832932	2.66114e+06	3078532	5129550	5946240	3252340	7001690	3917460	5619255	6751955	4976075	2795015	3665395	4102895	3526165	6445590	2615605	4653770	4225270	885124	1847312	2951270	4510535	2758300	2389110	1466951	2254038	1632390	1.74274e+06	4197425	5152560	2651750	2.22471e+06	5966010	3970515	1912321
AAMIELVER	Q96DX7		382878							799498									688301		1030470						1196570		725152							357702					226044							2066560
AAMIVNQLSK	P14923	2921280	3471200	13105900	22559800	7646840	2072750	744094	5088090	7530730	6116660	1229150	6743160	8433650	2827490	2616910	6695500	2107610	3571160	8297810	1617990	16097400	25133900	9680310	872212	8483410	17015600	1809170	2435660	1352670	878131	770836	403771	1844810	3485560	5746410	4171520	324566	340029	1118340	1035690	3170470	12746200	5956260	1228080	1190510	12802500	13745700	505586
AAMIVNQLSKK	P14923		528824	228067	1.37351e+06	749298				2930135	588997			438311		1675300	533930		1.02517e+06	171514		181675	675834	980498		391885										405067				401758		307168	141474				824652	1443550
AAMIWIVGEYAER	P63010	1956070	1.54364e+06	2.06347e+06	3203176	202909	1.3574e+06		5849685	7635445	2.86035e+06	895210	4469275	5363195	235396	1.41986e+06	1.25397e+06	3.15634e+06	494990	3.30032e+06	1214423	3719505	5596620	2.33393e+06	612495	2730156	2867657	1832641	2170633		1211732	788784		629145	113703	779421	811694	361096	69519	510974	808030	88239.8	260901		1.17095e+06	908665	3.55573e+06	242446
AAMLAPLLEVIK	Q14191												54091.7																																		77357
AAMLSLLR	O15111	1062500	1302220	404228	496580	474635	399729	157203	1593250	2760070	1082090	731847	1297260	1395390			558141	1262470	387215	1002420	418528	847323	1515460	745370	187408	905775	934173	694490	849945	588469				452825	452900	538872	530383	158020	190411	433187	425897	350246	372368	608106	315465	256132	940105	733131	296308
AAMMNLLR	O14920	760841	626657	890527	586739	721556	406571	289187	1215150	1480305	682244	794361	897492	882903	621742	613342	737564	983385	616688	1291640	461296	535934	958195	1017680	272176	619547	1762460	638586	523218	139911	675470	359790		264673	203758	297301	186064	178851			229650		520944	769275	184227	192629	667587	811212	338642
AAMPPQIIQFPEDQK	Q15746				321471	1134239	143393	592948	4741945						266782		2073780	2493730		2.42336e+06	1680070		321838	2362585	1.35599e+06		1.8497e+06	2967525	533144		1885994	397429			862710	244818		146295			105405		164713		959320	110695
AAMQFGDTEIK	Q96MM6		225048					613651				1647330						463042		202584	162110			205233			297030	943516	628065	440945	344249	191043	175952					326386	161028					426337					82465.2
AAMRETWLSENQR	Q01082		7151040		8901150	5404270		4657070		16458200			11416100	9699090		6281380				8926060			10085300				11415200	9614460	5377290	4.91184e+06	6291190	5195570	1697290		2982790	5565210		2503350	1.79622e+06	2.80725e+06		3267430		6577780			11082200	3455910	3526150
AAMTDAMVPR	Q9P0K7	774361	660384	702718	2436440	1349720	1004130	992255	5165300	1228880	1071650	2539380	1687060	1403800	1548580	1632840	3259340	1994780	1032940	3345690	2199180	1588150	2738990	3891680	1253570	1628700	2071550	1334390	1432040	648009	1113110	768794		325458	823841	783198		858145	201479	110228	508687	643890	906405	855546	1207440	1051260	1377420	1977780	520465
AAMTSLMDLTLLLAR	Q9BTW9				205040		88148.3							470718				431962					725392			219902			150180	70016.4					34894.3		116921				69881.6	102242
AAMVDVGRKPDTER	Q9NZB8	137287	64355.7	93120.1	91405.3	173914				516268							247131		160979		56952.9	100559		196191			684541			127563			33606.4	34381.2		26836.6	8888.41			29956.6		7860.39		433769			159925	80957.9
AAMVGMLANFLGFR	P01019	108268					176315							101726						366860	838747	1287560	304464				146578			63026.8					191132		93354.6	127422	71197		82121.9	103673							503255
AAMVQFDR	Q9Y2V7	585989	391128	457735	1003170	410755		106570	1203080	1369620	427453		870094	1183130		366517	842843	830890	297881	1198770	511018	785898	1106450	1134470		1436600	895048	381055	387603	281441	559706	309538		165297	283956	248011	171055	140081	195728	218555	156629	141954	345395	678892			866395	987083
AAMWNPSIFLK	Q9NX74
AAMYDIISSPSK	Q6KC79																		113106							410036													40181.3	92653.6							371718
AANAAENDFSVSQAEMSSR	Q8NE71	358430		538477	478506		493168							1096930			263607		366182	583541	280429	712474	932875	422329		605005	415144	372528		1280922	354988	84005.8		315028		193770	237715		668001	451574	739405		568742	781657			1753930	628642
AANAFHVYQVYIR	Q8TEQ0		244016			265870		129668		823448							615553	528475	270462	524849	522515	381404	698589	619424		548039	681485	339884	246425		330979	181694					150552	51812.7			70851			305001	162659	127824	766344		117717
AANAPRPGNWILER	P25391				54694.2		252208				180556				2176490	2170720							650845					216238	249119	40259.2											39604.2	31218.8	275418				578831	110906	284481
AANAYGISDPSQISDPVK	Q9Y6N7																121934													165937									49818.5
AANDAGYFNDEM(UniMod:35)APIEVK	P42765																					203755
AANDAGYFNDEMAPIEVK	P42765	2.37825e+06	2.02316e+06	3062120	2407340	1.85582e+06	1932290	1596350	7357250	3085355	3046863	1.58678e+06	2734260	1.42516e+06	1874340	1607770	3431515	2235840	1.78136e+06	4567575	3298170	3448114	4326715	4060405	884542	4209070	2481775	1.21692e+06	2291340	1837940	2.7301e+06	3134790	981936	925166	1.09646e+06	1453830	1048705	1.31141e+06	2445280	2.1282e+06	1711300	1500327	3994070	2289330	565930	1015540	2340020	2541000	545432
AANDPFTIVHGNTGK	O60449	143499	145809	236813	108152					890686			553989	371221		95847.1		163138	180992				410817		94935		552647	187609	375117							284773	194199			280089		71777.8		288671				434846
AANGVVLATEK	P25787	8425370	8845500	7629500	6838180	4086560	3368460	2785090	11392300	16457500	5448980	6053920	3814130	3382690	3100920	3410030	12146400	7732680	7770610	6579030	8156110	7447680	7499780	7369810	4341410	6723790	5909540	4105730	8983580	8840430	6739530	5255470	4397000	1989320	2836320	6049870	4152080	2960230	3542260	3331830	3360590	2859420	6014270	4533210	2769740	1982980	5399730	4938600
AANGVVLATEKK	P25787									43805.5																																		22000
AANLEMFK	Q8WXI9			456722	429530	212478	178736	151387	329051	457003	210622	328229	319626	382030	233856	238640			440233	373630	211897	203432	473781	195018			338026	377074	327674	564891		85381.5	385445				141957	165911	143538	157110			515424	243303			673254	271346	81345.9
AANLNNLVVEAYQK	P26012	314901	130848			786998	1915720	2115940		253875	4387060	3490560	500487	416850	2356460	2510950		952869	1056260				363549				1797710	3971260	4589530	213631			902577	364615	199567		120827	1228060				216495	745503		2338830	1252260	181642	163372	1950090
AANLWPSPLMIK	P03372																						607273														166889
AANMIPAHDSPLAALAFDASGTK	Q9Y4P8	207628	447256	406350	563644		351911		1554250	1205390	1104100	1270630	1297460	990582			1163290	762585	490652	1256480	597613	733994	1636730	1893660		648181	702514	982032		779132	507525	401689	200756	272747	171424	316316	173318		279607	123052		214166	1031200				1.00502e+06	821362
AANMPDSELFELISENR	Q07864																																								25260.4
AANNGALPPDLSYIVR	P08574	4.75502e+06	2588609	3524978	2.8656e+06	11458733	4037612	1.00819e+06	5378642	5.16518e+06	10850510	6412550	5451740	5646360	8.03571e+06	6962406	12474770	3.64314e+06	7478483	7.776e+06	2106270	12682680	13301520	10862170	1.8894e+06	11846240	17143495	3.01581e+06	4.49456e+06	5613310	2.21442e+06	2040815	873647	2481460	3.29569e+06	4.78615e+06	11046720	666067	1.60657e+06	2769432	4697162	2554000	12962932	4.11639e+06	1.34845e+06	2116690	2.38072e+06	6053150	1889350
AANPVDFLSK	Q8IY81			734776	408586	384513	476892	216078	573217	1006320	968449		1492400	786384					401086	913896	185631	863471	1845600	684675		1517130	976511	700003		784685				342127		208594	224653		440434				634410	434573			665322	698608	161533
AANSLEAFIFETQDK	Q9Y4L1	2837010	1989825	2599860	1378510	2481155	712138	593799	2387740	3607985	2662290	1076534	3007225	3113745	1228290	1294575	2456290	1146715	1133355	2110980	2128915	6503070	5700060	2143435	913978	5187485	1946600	1465165	857124	4048820	1320855	976678	651803	2064420	1601100	1456720	1297880	495396	2164145	1296035	1.21013e+06	504948	1.03445e+06	1292375	390991	526148	2781075	1.03901e+06	813743
AANSPRPGNWILER	P24043						378638	224764		121039		485981			293737	336806			75176.5				386542				491527	569366	54117.6	74548								51664.2	37035.2		134571						241899		398604
AANVLLSEHGEVK	Q9Y6E0	573866	609990	796712	664156	578756	176486	185268	923224	1.35697e+06	192590	381878	1286872	1241784	298186	282736	728352	655606	392596	683100	537424	1062220	1535614	614000	362292	1333133	852447	340470	246739	321704	266823	155113	123835	264573	550676	694056	220564		157944	333622	183219	161277	547750	516418	213984	300212	546712	648236	234653
AANVLLSEQGDVK	Q9P289		3463980							6009010							4601570					5323990	8822060							1024450						1163470	1094070		378896	1011020
AANVTLLTSLVEGEAVHLAR	P05549			218234		70256.6				84021.6			144813																											258110								47489.5
AANWYER	O75489	1237440	1095640	2889870	1617460	1998020	1011310	546997	3219230	2570730	458660		270547	171822	408095	454488	1539760	993848	1036750	1803700	1875710	2541170	3411930	1895520	974569	2939940	1563980	667467	883763	1133580	942292	718062	943577	1014310	954666	1305270	869405	229601	444879	892403	1856250	611128	1514250	1218290	528874	370590	2072320	1480880	582958
AANYDFYQLLEEK	Q8ND04													450256								383678
AAPAAPPAARPGPRPPAGELGSIGDHER	P17676	79612.2	14567.2	91004.4	37933.1				87266.2	54551.4			455336	164937	98914.4	78149.3	54131.5		60809.8	104145			135631			190510	88163.8			166820						14714.6				196747			180109	49653.8		34252.6	278432	59301.9
AAPAPTASSTININTSTSK	Q86Y37	110798															295928			151365		382522	457740	240666		272202				79895.5						50671.1	48376.4			34131.7		77007.4					279187
AAPDAQVPPEYVWAPAKPPEETSDHADL	Q8WWX9	186715	192996	115956						308542				253528			498304		654171		649013					270910	651169			151584			453489				73572.3	81559.8	62324.8		205646			419209
AAPDILIATPGR	Q96GQ7	2005870	1112040	2104180	1063230	1108820	885608	490679	1521030	1945700	1784390	1242830	2261190	2471940	1542420	1718240	1630450	829038	1031560	1800720	558814	1913070	3701700	1602960	212862	2972240	2178590	1162080	1173140	2586120	743902	612694		1144000	741776	1251980	1041570	371164	1091520	2844700	657289	562311	1210670	981355	243919	249311	2144710	987097	310493
AAPDPVLEAGPVAHGPLPVPLVLDNGSFQVR	Q9H9F9													131470																															160357
AAPEASGTPSSDAVSR	P31146	10017200	11012000	4537800	4589560	9649850	2893390	1620380	19919000	56375600	6011110	813957	16326500	15027700	4777590	5024250	9407100	21319400	7024170	11299000	14344900	4376170	6532050	7660820	12918600	10379500	13195100	6844060	4213790	1446200	8183820	5950720	469062	5261940	790123	5446800	8664460	370171	1036920	595257	3739180	976954	5400100	9879210	10459200	8481460	734681	2229380	6813570
AAPEASGTPSSDAVSRLEEEM(UniMod:35)R	P31146																																	101965
AAPEASGTPSSDAVSRLEEEMR	P31146	1469500	1706930	295168	383640	906266	152654	176758	1798990	5047610	425771		1249660	1369730	527365	416683	1170000	2433410	958109	916379	1324880	287911	655787	1043240	845859	1540830	1980470	795229	857925	315453	1556510	816440	76081.1	1031870	144569	860150	1600170	100692	248783	139876	562629	248384	280213	916934	648952	612749	41079.8	273473	889817
AAPEASGTPSSDAVSRLEEEMRK	P31146	2665400	4665775	506605	669544	2630710	254717	322032	2684540	14815850	667332		1876860	2559150	1223190	1365335	1929775	3371410	2503470	1369660	2302290	396165	1152480	1710765	1158285	2779310	5191370	2253220	1624540	1171965	3309210	1900615	181971	2287985	258980	2602840	3112265		795881	743182	1197050	522620	425305	2349440	1128700	845786	313467	690309	2041415
AAPEASSPPASPLQHLLPGK	Q96TA1	281962		608564	139677	245735	151077		547897		263696		1063690	226153	853828	861905	739368		407191	865094		240169	832914	1005310	159296	763824	982495	282170	463743				231080		246151	409118	195286			490563	343048	112887	470122	277891	79602.1		342998		91547.8
AAPEEPQQRPPEAVAAAPAGTTSSR	Q96JP5	176613		236582												611635				692841		441032	658282				417315	709429		300598						192618	50402		152852	245364			139291				267837	112006
AAPEMVSLLK	Q92947	2246775	2278435	1439820	898952	3568510	1653080	945421	2184805	4231330	3607230	1794105	5660855	3909370	3206065	3101790	2045445	2068635	2623735	2350455	924458	3350890	2581880	1910645	714756	3784125	2486775	1563510	1586635	3615590	1245980	788390	536430	1176805	892077	1.07662e+06	1894330	425918	999696	1.008e+06	547232	622164	2115685	1.21903e+06	589466	543916	2598160	1330195	616538
AAPEPQQPMELYQPSAESLR	Q96BH1	79004.5	94849.7	150097					928526														194944	186658															86636.4	81894.2							193074
AAPFSLEYR	Q15181	57942300	24760300	45739000	12039100	24117200	6460990	11655800	38337700	52161100	21581200	18067100	58096500	48631400	28704700	26291100	51109700	14302100	35618900	19563900	11802300	42713600	108726000	27602200	11087600	33567900	40157200	13080500	17455100	8412060	11057300	5713600	6379400	8132050	24144600	26220600	18450500	3460530	3731300	15131400	9289060	6757910	25861800	26248800	5125780	4213340	10148200	19171900	8887170
AAPGAEFAPNK	Q15233	1514450	172212	12000300	7748200	761237	7258000	3384470	3391030	1167240	7555200	11148600	1308850	1152650	10958600	10428600	1729460	636072	2037320	6277110	2253000	1239210	22765600	4768050	3413550	8973730	7216890	8559980	5254660	7416370	845503	660841	8843310	1972910	872717	1319520	208246	4354520	1913530	4239040	2657190	1836230	12048900	2140850	2060410	1723770	12150300	3773710
AAPGAEFAPNKR	Q15233	75531.6		411276	443197	82515.2		168467	104234										114771	304134	230142			366681		117915	325062								235417				70008.8		223006	90371	84079.9
AAPGAGDAAAGSGAEFAGGDGAAR	Q5K4L6	291726		178318	757566	914857				413860		263178					447426	1497470	814944	1.44052e+06	690660	501842	1702035	914103	148093	338196	165182	191052	115090						30055.6	162540	69132.7			119945		317054	438434				648774	529663
AAPGPAYEEEGTPLR	Q3KP66	43542.5																		76301.1				42606.6		75587.7														106385			63111.1				127841
AAPGPGPSTFSFVPPSK	P35658	1029620		1728560	922789	1948000	3466920		2855900	1161790	5565480		4566920	2705390	5321960	5424110			1374700			1894620	3010220	1818790	1292030	2100600	1693470	3111250	3002810	2714980	1761300	1128290	1200450	1860300	1328120	949592		2225230	1999770	1354030	1470970	1120130	1531080	3555440			2037600	1040880
AAPGQEPPEHMAELQR	O00391								502858						355301	468884	369671			665277	136379	200149		365728									121085										331998		820672	565359
AAPGRAEVTEQLAALVR	Q70EL4										126484			58790.8											32677.6					126298
AAPLAGFGYGLPISR	Q15120	409657	604250	200523	289116	396812	554219	470945	1162250	1573060	390081	558849	495574	573426	617558	724230	880680	1065980	489947	1071930	457674	1460980	1365120	993042	281702	1011910	487835	930659	234011	482881	462599	231988	197307	253436	149311	355736	231457	240758	324675	331812	289875	235297	218241	442119	267421	242351	337264	310500	176950
AAPLIVEVFNK	Q92610			92598.5	87413.3		102531	105971									213323			316247		389011						199325	151042								131829	110365		178611	93080.5		56997.8	146973
AAPLQEAVPR	P85298																			375615
AAPLQGM(UniMod:35)LPGLLAPLR	P12111					246364	393692	853530	229230		4006160	2.33566e+06		167249	1.60384e+06	1.9746e+06	76221.2	52267.9	80945.6	110399	420878	196179	119458	161401	544528	90711.6	644075	1.20282e+06	750215		374937		621661	461865	819011			404733			406967			865182	952376	963696			867990
AAPLQGMLPGLLAPLR	P12111	17910290	3940380	2.24961e+06	2.13427e+06	1.06128e+07	2.4792e+07	14659205	2.3064e+07	8000303	104799600	3.63806e+06	4948619	1.05973e+07	91318145	84115690	3.03733e+06	1.04461e+07	1960828	4238445	12782184	4.18539e+06	5.42839e+06	5544250	3.47571e+07	3243407	2.81529e+07	40076715	3.03184e+07	3158700	15180706	8.10945e+06	1.16362e+07	4842655	2.52074e+07	4.5258e+06	2083200	5619565	1.12029e+06	457929	4306425	1413895	1.78528e+06	18048130	2.70084e+07	52442540	1.11466e+06	2.57613e+06	23196975
AAPPAPNAPAAGEDTTETAPAPGTPAR	Q99501
AAPPPPGYHQNGVIR	Q12965														467241	465987				220386			182632																						141755	108329
AAPPPPPPPPPLESSPR	Q5T4S7	345503		289513		91018.4		34034.6	454781	561231			542888	515889			238116	443629	155579	553469		357809	389078	398180		634396	696900			245753	119484			148928	170110	194150	118830		71622	226849		189566	158614	310546	144941		753857	108535
AAPPPPPPPPPPPGADR	P16298									674991		445241		87479													897105			28741.7	99972.8		52611.4						31795.3					309670	116949	71981.4
AAPPTAGSMAIEK	O75691	219136	129508	378074	301015		206398			295982	168354		529764	477813			118843					152542	558472			425348				96310		64208.2		393486		202795	52502.7		108762	138722			129237				223271
AAPQPLNLVSSVTLSK	Q9H334
AAPRPAPVAQPPAAAPPSAVGSSAAAPR	Q9Y6H1	2594461	1034649	3.14736e+06	3.05829e+06	4137010	3.58893e+06	1621734	4192932	1.83439e+06	3816100	3269225	5.29767e+06	3110620	2.94077e+06	3.00863e+06	5998395	1332863	4.03065e+06	856184	2.8511e+06	6243335	7957485	4228541	2041065	3.61553e+06	7104735	2464489	3601845	4631915	1.725e+06	1574068	3.89335e+06	1980730	1433702	2509553	2933980	978763	3.1925e+06	2.67428e+06	3.11337e+06	1.77422e+06	3.81704e+06	1.81858e+06	1333703	1.14032e+06	6521255	3.2067e+06	1082547
AAPSAEFSVDR	Q9HCB6	4154520	7470830	18479000	5496170	18882600	4946190	4187230	12360800	13949500	11443000	15430200	381872		3758420	3778680	9233900	3692940	12084000	5459480	11664000	1292680	18426600	8807540	5697750	11831500	22318200	6725570	9565980		3827010	3551640	2966680	7469150	751909	14495700	2739930	1300270		4323220	5947090	283962	1575400	6753430	9771430	8838830	476854	9410660	12054100
AAPSTAPAEATPPKPGEAEAPPK	O95817	75024.6				250635	70196.9		668815			175541	250669	245339		157509	245934	196668	301645	298168	499238	258290	470161	186340		406338	147931	461153	113319		156979	57359.9	60837.6		75507.5	122658									108833
AAPSVTLFPPSSEELQANK	P0DOY3	54926850	61614440	24124780	7574930	26602515	43499650	46923680	128954250	132109200	82771150	35151260	126582950	97815150	101339000	95681450	28292850	62902200	80955200	72051950	79565550	56624850	49732250	23276390	206386900	169382350	26493105	82006250	21785780	18014600	26570600	43453360	46308845	66642640	28465190	26744625	52492265	15295015	14174890	4296895	36145110	6908543	42205250	30798250	170311450	200837600	42390750	17115790	111394550
AAPTAASDQPDSAATTEK	Q9BRP8	78024.1	144782	971658	597605	330370			980063	620699		943826	597130	190537	269061		881169	321663	738229	701040	606437	805747	739531	508258	198234	792738	1545530			266561	225335	116043	445829	106450	133226	338240	181806	156833	103063	100740	143592	319371	807941				1187070	601056	223707
AAPTEVLSMTAQPGPGHGK	O60331	248661	95744.7	114950		144613	149885	76531.6	554035		437161		273728		311543		287072	241126	222353	519181	383036	291476	456689	413595	292627	316496	307392	441421	282306		307206	338424	64985	192438	107054	151478	190019			126181	159722	80594	153583	145162	209647	212697	132065	82015.6	134893
AAPTPTPAPVPVPVPLPAPAPAPHGEAR	Q96T58					409388																											385080	327458					351576	505777
AAPVTGGMGAVLMR	P18583	891353	349366	979060	900219	1038090	715635	715268	1179580	1626240	947498	1260610	1488640	1273850	1062780	1433740	1808720	851926	747042	2192580	785026	1937970	2164540	1789400	507875	2231900	1775360	1468620	590012	602757	374765	157942		228159	176673	252600	281272	180123	105760	262863	92411.7		1462130	1138390	197963	192253	2430190	931381	283949
AAPYWLDEPK	O94856																											118404
AAQAFLSDWTASK	O75808																					249253		120339																			85107.8	99195.2
AAQAGPTQPGPPR	Q9BUL5	69272.6		360330	242246	115242	114010									58881.3			38619.2		80393.2	157601	382130	75521.7		183557	162782			293804				29718.2	15231		57697.4		165117	170412	66894	29761.7	151124				602846	166870
AAQAGVAVGDWVLSIDGENAGSLTHIEAQNK	Q9NR12				634701				1.32026e+06			512231	682817	692758	520657		813962	835485	244359	925634	685969			782364				761858	430556	173526	443036	516694			347953	469124		274864		421230	420198	223534			607793	292027		322170
AAQAPSSFQLLYDLK	P11586	891790	579412	1458020		733231	1012190	1608060		1071623	1.30857e+06	1873590	2166353	1.87972e+06	619776	915228	539789		484312	2559070	3083010	3.44606e+06	1.16972e+06	1832450	956994	1935820	873072	2.39078e+06	1.03823e+06	1.38379e+06	1193880	412704	284275	964472	161188		520702	343307	719775	242552	349607	650090	837631	822994	637748		1.44645e+06	1.19965e+06	533046
AAQAPSSFQLLYDLKLPVEDK	P11586									1570750		1658160																												307315				127382			209747		202488
AAQASDLEK	P37837	542032	709537	3310470	2174440	1414760	1616750	353201	1577540	1189150	462592	513302	586883	706627	115921	300778	997066	431141	295711	663985	468599	621000	2458810	459769	340815	424340	425534	482977	862011	286956	120537	767374	446427	44814.9	206816	276085	322985	42485.6				22215.4	3326510	3121460	909546	899761	2968300	1769340	1132700
AAQDRDQIYR	P62995	114453	63133.8	1.8221e+06	484826	109100	362960	835594	324139	324096	99089.6	404601	63918.2	9669.32	298774	156809	457840	132122	167999	324601	379025	560200	298446	326482	225809	618518	512877	238928	382030	557832	189268	29555.6	239114	51716.2	77627	455302	291446	392776	234185	177464	412242	310866	1060687	205107	434040	355510	1.42866e+06	199753	306341
AAQEEYVK	P04075	4109660	1642570	3973510	3568820	2706210	2970780	492814	2016340	1921520	670053	630226	1417960	1612630	199111	529563	2074740	569576	299849	1660320	641699	669489	4840470	1549930	673488	1050650	539379	881432	2384020	810294	294859	1659870	708010	202914	602981	2194590	1347660	133964	136139	384799	36862.9	215798	6196150	6874060	1787590	2251270	6098130	6409100	2512870
AAQEFFQR	Q5T160	529327	264673	277174		470754			508723	548702			329789	552574	135496	108571	641545							684313		731252	537569		209434	215387	270347			204789	145648	300467	288186		80020				487169
AAQHQANQAAVAAQAAAAAATVMAFPPGALHPLPK	Q5VZF2						165693	73608.4																									296886					104297					177565					91907
AAQIANETGNLAASYHLAR	Q96RY7			121547	383899			205382													105815		292648	272754		165386	354075											88057.4				303449						453865
AAQIFITELTLR	Q13952	311463	414601	698433	1037890	468747	876452	620581	1077040	1.05801e+06	1141960	870956	1329970	1529270	1333170	1424900	1418820	1462700	1290060	2394740	1247170	1778950	1.05933e+06	1240060	252012	881597	1.33669e+06	1.10141e+06	306073	231884	380510	208790	431557	285659	213076	205922	362336	453201	262325	210529	336636	345478	948911	726582			931365	666489	209847
AAQLATEIADIK	Q15075	633283	532391	187670	908823		262647	494069	2106090	1140610	629358	730004	528716	815190	265701	381856	1215170	1506830	811056	1011340	818590	246604	181677	585227	604229	835847	1067350	1182220	511276	153216	944297	585078	510568	76442	229008		170717	296882			193033	107657		452604	383920	335468		554727	185011
AAQLC(UniMod:4)GAGMAAVVDK	P19367									474251	428214				505539	497912		737917		173650			580796							117981				148995
AAQLDGLEAR	P55268	1329900	568107	9836260	2175450	4401660	7573100	2547010	876897	1410770	4840230	3817850	492977	290494	9454890	9834780	1083880	2214440	1787780	2760710	548563	609488	9234780	2158890	4531790	1476410	9732690	17514200	7646760	256779	2689420	1732750	1870040	3889350	1794240	1903800	369799	997829	239433	647575	1811450	1839790	1174040	1649310	421094	311668	9197560	1569050	7438380
AAQLGFGGVYIQTDVGGSGLSR	Q9UKU7																									256472
AAQLGFK	P09622	75606.5	179524	446808	346849	90303.5											232584	136416	413816	219896		262857	399988	139201		330971	512165			293261			88090.2	61621		274160	134354		67271.4	571776		79381.2	316661		50443.1		462550	116563
AAQLRPISLPGVSSTEDLQDLFRK	O75071																																							22049.9							62415.3
AAQNSGEAEYIEK	P07942	410349	155868	134744	331288	576893	368921	436927	756916	605068	526403	582279	207063	287198	236302	875839	625393	452035	249664	892078	383876	334975	820882	1346420	890774	591306	504853	2042890	342353	337132	320065	179420	97282.1	102359	268927	75175.5	21259.1	73090.3	184295	60767.1	178033	38618.5	357977	359747	567847	412107	610162	357611	694942
AAQQQEEQEEKEEEDDEQTLHR	P78318	100195		106292					62719				77304.1	33962.9			51229.5			69382.7	81268.1	104427	405046			121176	96713.4			147480			97958.9	51575		35508.9	21533.6		32866.8	94784.7	49296.4	34286.9	105973	35802.7			57889.2	20983.3
AAQRHETLTSLNLEK	Q96A26	391264	232005	211625	305911	946188				383840			246333	427942		853273	763618	357618	778412	267853		333464	534169	574120		601286	746015	1322540	1.10597e+06	315694	508278	341166		32205.5	182841	369048	158157		72590.4	260520	220881	68755.9	178537	285098	131166	59944.6	353643	179376
AAQSANISVR	P35914	2216990	1935360	2586140	2563700	4930900	1537910	656175	4404780	5031590	1516540		280396	390179	46546.3	434860	3621310	1848310	1555040	1697820	1416510	1341050	2078510	3576740	898264	2414360	7115650	1255860	2087360	333851	546841	1425710	377394	892439	1238720	1421580	1501970	310222	169168	1383230	591219	797614	2729640	6321480	758306	633449	5079000	3244620	492626
AAQSLFPFIEK	Q8TDY4				260359	83265.3	81952.4	165810	575480	91724.6	51888.1	238948			75130.5		337379	408647		437350	284250	116193		399632	99479.2		197928	320181	231006		235601	152738	73194.7		93848			154663		252342	34660.4		139226	118045	74179	87581.4	274867
AAQSLLNK	Q9NUU7																					231931	849925																				277276	486617			649751	198262
AAQSQLSQGDLVVAIDGVNTDTMTHLEAQNK	O75112
AAQTAEDAMQIMEQMTK	P30622
AAQTAERLDQDINATK	Q15642	121500	158912	75466.4	224274	124868	80316.7	117057	336473	330965		182053	218696	275772			317456	240405	187770	261480	126256	125118	143484	339820		161018	300604	284350	122233	63712.7	144866	86048.4	103466	57984.6	63267.6	131846	21222.4	67417.9	65091.6		59472.4		70014.9	67320.6	89728.6	57528.4	171970	192784	50175.1
AAQTGQVDGELIR	O94964		44440.6	65096.4	86392.4	38647.5				159979			86632.8					64824.8		187389	138627	358476	288644	162337		356701	190598								54919.2								63320.6				97021.9	59862.9
AAQTTIETAIHSLIETLK	O94915																56226		25392.6							71622.5
AAQVAQDEEIAR	Q8IVM0	833871	221145	1011410	537591	545538	688794	735369	823669	543559	368079	1041730	525932	184790	615212	623072	732283	219704	1653250	629205	1126490	895901	1385160	440380	938814	1125720	1204640	992689	1202570	826665	414647	368509	1588660	198077	294865	349479	326681	790002	371334	251163	534895	202977	403573	167553	544922	333506	581083	293107	385268
AAQVGLLFLK	Q6NXR4	191660	96121.8	80226.2	68876.6	90461.2	74188.4			219255	140553	93854.2	308980	282340	134423	126734	58050.9		57371.9	182225		248856				189586	213660	88981.6		346650		73141		64002.6		31310.8	139811		128796	164355		81756.1		76185.7			113796	101292
AAQVMGPPDR	Q96I24	1413050	1101420	2833150	2245740	1302180	976395	1516000	1848520	3856020	2105520	2300210		936482		2110470	2278850	1477570	1123730	3220680	1266540	1781570	2801150	3027570		3964950	3168530	2319330	2212070	1942140	1165180	677669		301029	550535	920972	666997	917309	819350	1121900	1011060	399222	1472990	1452700	1109570	668031	1899500	2671240	642849
AAQVTIQSSGTFSSK	P01023	1016620	725418	4929970	2171690	2516480	3215150	995591	4685670	1760810	6488510	1787010	5072740	2263830	2489600	2399340	1750370	5742370	1847470	2142800	3134150	4235620	2686570	1091760	1512640	1228010	1340390	4736070	655832	1017480	1760570	1508750	628461	1253760	670126	615517	351956	190191	326120	198662	214080	582938	2869030	4108320	6794070	6146730	1435140	1233600	4574120
AAQYAC(UniMod:4)SLLGHALQR	O96011																	207312
AAQYQVNQAAAAQAAATAAAMTQSAVK	Q9NR56	265643																				766495	654201	523281		551164			248109											343038		173903	213345				581899
AAREELLAEFGSGTLDLPALTR	P58107	1863680	138259	1950100	794692	450536	875116		1867157	783236	698321	904498	990157	1345996	2087724	2201739	628927	77784.6	330317		206344	1678940	1776680	439691		1031860	3492940	282772	521269	413079	643247	553938		355172		638147			218925	517546	547886	524025			225687	210684	683623	3138415	151402
AAREELLAEFGSGTLDLPALTRR	P58107																										475760
AARELLTLDEKDPR	P46781											143107	99302.4	57877.4	78746		251304	105840	68996.8																						20858.9
AASAAFQENVGR	Q9BTW9	408885	222302	395515	487179	490780	601872	474792	1163490	999826	2114850	1064940	971630	772232	725274	729662	357571	980483		997244	393254	1724690	1997680	599116		568946	659293	757322	598526	361256	253144	182109	61081.3	253452	156109	184481	207023	121087	152176	134385	71243.6	173246	267647	513285	305447		457124	404120	403660
AASAAGAAGSAGGSSGAAGAAGGGAGAGTRPGDGGTASAGAAGPGAATK	Q9UKY7	87866.6		281749					63257.2				627434	345928			213633					393246	570645			424772			854423	528464			368334	177855		179518	205052		252136	129533		44647.8	262276				360680	153383
AASAAGVPLEASGEQVR	Q9Y4F5	70379.9		247616	107376					254013			235204				149391				192494	276929	227531	275440		241102				39722.6							105661			297757		394361	211532				364084
AASAATAAPTATPAAQESGTIPK	O00116	334386	435595	286486	359200	541124			991596	823586			1220994	1.27894e+06			345662	454316		358902	263880	357593	444242	325314		695182	473134			490542				250375	393875	259060	166527		216123	379468		407298	253746	776801			339881	185004
AASADSTTEGTPADGFTVLSTK	O75367	2098038	3149285	5139880	2.00453e+06	3.63504e+06	2.49133e+06	1.46012e+06	3.77438e+06	6.641e+06	1.92486e+06	3.026e+06	3.04632e+06	2.60581e+06	5.47409e+06	5218255	5.95631e+06	3632040	2.66613e+06	4764060	1748206	6188710	2.73791e+06	4848935	900090	4.355e+06	4348100	4175920	2.65397e+06	2.02613e+06	2.20695e+06	1.4177e+06	395074	1.16349e+06	1.41979e+06	3496965	2.31147e+06	1.38713e+06	1.56834e+06	1.60502e+06	1.66951e+06	2.07592e+06	2.32322e+06	3207761	839270	616434	4380925	2.08879e+06	822513
AASAFFTYVSLSQEGR	O00154	856400	624347		1196290	759900	464355	437789		1457890	1397550		2.47484e+06	2018736	804728				1948880	4092850	4363410	5317520	944534	1038301		2.521e+06	1.62571e+06		625469	875582	582317	293172		784764	499104	478692	606602	240508	1126710	577465	399327	491436	645713	2532630			465405	712568	300565
AASAGQEPLHNEELAGAGR	Q96HY6	78916	164794	598137	132970	161293			247089	300808			370111	446004			185113	245072	46377.6	604214	195927	489982	638560	435184		357757		288742		176136	429869			311870		167111	157736		242861	83129.4	280094	230465	175460				363142	207287
AASAGVPYHGEVPVSLAR	O15020	413767	658586	1.67001e+06	1.84021e+06	516070	46540.5		1.5984e+06	1.27506e+06	1156100				341070		3.28505e+06		3867710	4.61097e+06		1653930	2442985	3650998		2.68862e+06	4.9906e+06		129059	436998	264750	178755	241469	239431	386518	974137	364139		144040	985450	430317	202418	617818	745112			744056	811306
AASAIYSGYIFDYDYYRDDFYDR	Q9UKM9																																										68619.3
AASAPYFEVLEK	Q9BSJ2			324805					287688	649444	260567	494793	610805	650538	302228		299676	292483		387503		527763	614156	387060	148862	540435	311709											127338									297036	329683
AASASESALQTVIK	Q16787		25775.9	2831720	710599	736246	548812	123520	94534.7		4464380	119192	3016990	3809530	104948	79302.1	175865	143250		512029		239282	6705140	400283	147861	1107350		841254	409131		397547	248587		380884	96268.6	240579						100518		266407	656519	516310	2671270	693547	1486050
AASASSVHVPVSALGAGSAATAASEEMYVPR	Q8NA72														490750	422395
AASAYAVGDVK	P13861	2657450	2450180	5693500	5159140	3583150	2239420	3165540	5875340	5383160	4438620	5471470	1552110	1508050	2135070	3979310	4421810	3263560	2911030	4911860	2042780	2082470	5508280	5330830	1831070	3145890	5336660	4493190	3308530	1544960	2118200	1663070	2202900	1227830	2821520	1830680	1652020	2200560	664981	1103520	1524710	1402490	2457760	3151510	1474820	843370	4222950	2910130	894043
AASDGQYENQSPEATSPR	Q9HBL0																141208		318643				143362	122371									425398										159470
AASDIAM(UniMod:35)TELPPTHPIR	P62258																																															216179
AASDIAMTELPPTHPIR	P62258	1.99834e+07	1.22541e+07	23628615	19612900	10639680	7004565	9.95312e+06	3.21086e+07	29020130	19001040	26113960	23206060	2.49008e+07	1.86377e+07	17009610	25826315	15241960	17598485	23203840	1.86594e+07	18023725	4.54531e+07	5946150	8593975	24416405	34079300	22488800	17939190	1.78808e+07	9.95847e+06	5.87168e+06	1.15149e+07	6.32513e+06	23884160	8.55876e+06	6561156	6.36063e+06	8.41651e+06	6.42516e+06	8386235	6.55725e+06	27858500	14089780	4679105	3373005	28940100	25078390	5110720
AASDIWKPVLSIDTEPR	Q96JM3	223763		221205	406897	414166	349420	161103	294049	451792	443012	438205	627798	211363	474785	455132		317303	425850	840965	410100	781045	1.06638e+06	523814	202605	853941	844304	542352	396386	685031	227235	196159	309855		117171		257840	186636	247698	241683	190048	253899	556740	243205	145254	130994	848337	693876	186405
AASEAPEEEVSLPWVHLAYQR	Q63HN8	861602	353512	151343		260168				1103370	409341		2105780	1810020	288493	294307		553794		730831		841372	1208970			507238			303402			157209		204340		276029	297303	62730.7				254727	232018	336756				194966	106424
AASEFESSEGVFLFPELR	O94985
AASEFILGK	Q8IXQ6	1359270	1000150	1245530	889531	1340090	331145	242321	1495130	1966360	552592	282459	2166020	2575940	575296	497894	760486	585158	757378	2506930	414657	2093180	2021480	885873	323098	2210550	948599	447601	990579	824160	889557	565719		681228	355013	773840	581052		338688	413082	347674	506230	901072	1014980	449192	314116	1212100	959686	226995
AASEWLLR	Q99766	474482	420594		168041	1257140	543272			1914670		660955			865407	737364	894894	499244	736309	628240	334818	2790460	4373190	763547		1839370	1707580	465940		247283				377509			193514				154828		973260	715895	155072		580280	516343	118470
AASGEDSTEEALAAAAAPWEGGPVPGVDR	Q641Q2																																										251654
AASGFNAMEDAQTLR	P09525	545361	683742	1573180	2047530	1019800	962352	1342920	2.62597e+06	2064370	3230230	2142120	4.16127e+06	2562400	873056	958283	2093000	3196400	744874	1.46128e+06	1883200	2674080	2360180	2383210	995447	1520890	1376690	1835410	796511	352135	961001	806159	456318	444515	1014020	690923	648936	587836	176793	122918	295296	800472	1053120	1461780	879867	687318	1397850	3136930	295273
AASGFNAMEDAQTLRK	P09525	2748655	5383010	6056345	6683300	4931575	3181785	3285210	16107220	13165020	6068815	11517100	20190765	10173640	3167330	4625600	7147865	9166720	4027445	9121315	5904520	7887510	7089590	9122380	2707465	7714255	7186595	9883255	4474105	2065495	5854910	4690480	2263632	1793940	3340435	3616095	2187065	2199495	630372	980666	861022	3357440	2093654	4871410	2319970	2.10404e+06	6550825	9926015	1159774
AASGGAALASPGPGTGSGAPAGSGGK	Q5U651																			89117.2			25858.8																								14228.8
AASGLLSIGLC(UniMod:4)K	Q96CM8																			627603			940921
AASGPGPEQEASFTVTVPPSEGSSYR	P98160	1050550		935742	1338640	1828650	1252350	1424060	3184650						1616510		1825820	2138400	1040520	2407080	2181700	453890		3250630	3341010	1302760	2467970	4421840				672637	399961	654066	729135		288965						592859		1615100	1222260	3652040	956838	1459400
AASGTQNNVLR	P10643	62310.8		315295	37763.6	296865	565709	126468	89370.3		381515					158172	43991.8	85395.5	40596.1	142992	44674.9	59557.9	1046950	43794.1	207366		69944.6	387445	187731			335660	141533	28267.6	139000								306278	446262	434077	439473	249631	107365	384425
AASGTQNNVLRGEPFIR	P10643	526829	132590	92714.4		470774	524368	461360	355268	213207	1064460	2180260	358147	392613	2448990	2406120	348968	667376	785793	519481	252256	323923	2099500	578787	376786		1178310	3217100	765529	366441	1038010	534361	1050110	392489	277505	129448	47853.6	290314	94419.4		281762	153377	78523.5	310898	218656	181870	401703	61253.6	1325120
AASGTTGTYQEWK	P04114	97642.1	68482.6	584536	181021	200565	133796	729246	696924	364169	795876	347488	1703640	596478			113190	306065		352172	554290	1.12558e+06	259031	856640	332566	566292		497605	98515.6	213492	424706	405881	116032	57027.2	152330	101315		141019	75277.9			123629	384447	631752	1584915	1301130	215880	255670	655268
AASHEQAAAALK	Q12959			11912.7	6464.02																																						8213.65				28956.2	12490.1
AASHVLQTVWSYK	O00192						812501																							223648									49712.3			142240	463873	176002				1077250
AASIFGGAK	P23588			2632790	945775		1144800	432945	1031550			175006							638059				2346990		572588	1837630	1071820		1683850	1719380			1283920	956733	590592	1199080		715594		326052	904340	775381	1539860		879251		3267520
AASIFGGAKPVDTAAR	P23588	482713		1198726	1308510	1297540	548064	272590	1417060	740995	1575640	1294280	1533400		1805520	1751290	347514	219991	1.07966e+06	570097	781054	575294	1.28092e+06	415489		1.03928e+06	1284410	1292760	290330	1017198	625521	412860	1090350	198958	140092	991968	416742	394263	622530	982698	386508	485007	1178560	457034	277230	276402	2538455	811026	607140
AASITSEVFNK	Q9Y5B9	3295270	2147930	4179810	6058130	2332250	2004150	1515890	2354000	4119480	2031030	2962120	3687650	3894580	2149170	2088190	2038180	1676470	1738400	4905570	1425650	4820530	13739600	2230660	1397180	5921750	3106800	3121610	3384130	3866030	1834000	1161710	1057130	2411880	1197780	1776500	1553500	1379190	2193870	2256380	1056810	1424440	2567160	2584590	712732	528757	4433520	2940670	776652
AASIYSSWAEEQR	Q92538	216440	146764	247999	370893	302820	216127	129251	643484	645612	432345		737280	871203		294783	449599	478785		480373		416932	495410	602481		454198	290088	268659	182254	71738.3				71529.5		64184.9	152336	125111			204920		163672	398749	144056	94740.3	765917	402718	138540
AASIYSSWAEEQRHLETGGQK	Q92538																										76344.8
AASLEAVSYAIDTLK	O96007	129190		85455.8		180862	88169.9	167798	326017	296772	246281	334558	162142	176902	221058	311388	199760	153056	171778	174108	149952	155205	164855	148435	65749.7	141926	312461	147802	166764		106878	97516.9	78291.9	44979.3	60556.6			113644		71962	107061		81265.8	141074	55428.7	42123.8	89762.2	127659	70980.6
AASLELSEVKK	Q08378	96265.6	147057		102393	276247			302875	292805		71662.5	230422	132020			204545	238190		386068	171534			243877		404392				143323	196557			58034.2		49865.9			81746.8	33302.8			91470.5
AASLEYDYETIR	Q96N66	542293	275707	763133	869362	565825	505693	423969	937822	1456550	1734210	1500160	2054840	1249360	1209840	1290330	982188	1565480	247279	1342080	182218	2489780	2852490	1534220	494208	685167	1547090	1121590	743818	303041	212012	150233		303604	583550	188171	333986	175461	145431	441314	242840	370828	863712	627051	416376	281977	1504040	832037	182895
AASLHWTSER	O14521	557838	512733	496791	659772	568616	242530		997242	1162680	642839	797664	240098	248584	266575	328196	474126		119132	380112		984064	1405720	476835	94589.2	671479	506714	278721	420617	459003	191425	153033	50909.6	216935		472245	388832	65205.9	189702	230702	291461	198920	389409	417514			543945	301213
AASLLPSPSVMWASSFRPLLSK	Q4ZG55											886287
AASMDPPRATEPVATSNPAGDPVGSTR	Q27J81	151120	168578			1104260				954491				2478900			403591	1050110		1108170	578070	165296	376914	1186360		352284				229218					215925	164729		742343	224171	368060	458432						274637	559180
AASNIIFSNGNLDPWAGGGIR	Q9UHL4	2278305	917266	368008	571498	355136	287336	232611	1909805	1622040	961802	384084	1057410	953812	737094	756302	1069605	1148210	306874	1408640	387215	1043112	1868365	1318795	1132209	996862	2432690	870816	493013	929875	209043	153550	403368	446509	2529050	725996	903337	364493	838516	1.03021e+06	607550	130496	695269	503436	375408	296208		914134	340792
AASNIIFSNGNLDPWAGGGIRR	Q9UHL4	1.50357e+06	1.37225e+06	317723	717244	679616	208752	242515	2043320	2.01599e+06	711635	576415	848459	1126070	1088500	1053810	1707940	1763130	621670	1257920	380831	1017080	791300	1732620	556986	1163840	2.53758e+06	813756	500116	1358714	400581	211776	439321	654814	1011691	1365310	989898	438381	1151543	1587467	613330	328805	478795	923535	210420	265078		1663540	477469
AASNLRDNYR	P30101	72947.9	56316.5	207362	42427.7	52530.3		110952		96538.3		105624		17157		37628.6	54587.2		60920.2	122329	146321	77894.7	90200.7	115123		88846.4	104937	99431	132150	115416	66225.1	90202.8	58721.9	7733.62	28593.2	101631	41374.2	70505	40795.9	22399.2	69312.3	46125.1	12673.3	243106	70344.8		127990	34448.4	93592.5
AASPAKPSSLDLVPNLPK	Q8N3V7														441002	546099														351969
AASQGSDSPLLPAQR	Q5TCZ1																				129846			219264
AASQILENGEEAPGPDPSLDR	Q8IYJ3	297503								392281																								442333			140165		73159.1	246374								132037
AASQILILK	O15439	176301				286938												100824	83507.4	95721.1				73488		112908	1050760		90965.9		85705.7	59683.2		65324.8	40676.1	324538	61137.5				34187.7
AASQPPNSSEAGRKPWER	Q9UI08																																25832.2
AASQPTSLAPEK	Q96N66	1.28721e+06	1069520	4302270	2856720	2046760	1292180	1519510	2039380	1931305	1557700		727622	917822	445502	1364320	3036690	2033340	1284490	3467370		6147250	3355695	3061310	1210240	3487360	4588770	4405940	1693200	802181	1316840	983264	228247	597207	1211090	736870	744264	997246	512808	832483	707278	1353360	2106860	2174670	820523	654317	5610230	1815120	670232
AASQSTQVPTITEGVAAALLLLK	Q92616	27512.3			68292.3			37964.6						26474			21013.4	31872.5	85436.6				59503.2			210349	236291			239024	25918.1	24903.5		41921	24511.8		55387.9	14794.2	145890	38685.2	46798.1	58763.4	81172.3	162237					36891.1
AASSELPADISK	Q9C0C2	464893	500692	1084690	312234	606964	236846	227325	1677900	823793	505831	518394	786823	530842	575713	547322	1822360	726288	756575	1381210	1178420	1043470	1753010	1124110	639777	2643720	1626450	874566	778848	752636	656279	554734	861401	193283	584823	1199600	231071	306488	349436	344979	577800	411230	2219890	410808	436191	377290	892856	503681	160350
AASSIYINSR	O15484		161446	795279	246502	467014	417293	764805		369796	745060	622548				434568	4104660	1310090	923144	931828		1392960	1066100	1857100	344678	751410	1616940	1592070	599446		262609	250228	134872		295475	340456		661313		209648	503831		1531750				940420	733403
AASSLLANLWQYNK	Q9Y446	427367	421159	1181580	796247	1.31964e+06	236066	45620.7	680628	887698	674823		883943	820467	520290	535812	278231	203480	275284	756971	184302	937751	1.20135e+06	445148	160735	1074741	1916315	293862	411172	182568		136010	76501.4	435288	356053	914782	677801		87918.3	369185	227645	188710	1.02792e+06	279768	203242	188789	893270	957288	108777
AASSLNLSNGETESVK	O95819			349436	274469				544375				314506	206582			357233	329717	300402	558696	313193	171547	246130	264098		292654				286475									212672			186513	271572	491383			401341	219210
AASSSSPGSPVASSPSR	Q92538	137287	131163	105935	61649.2	172769	45632.4		188163	462163	121253		90588.3	137368			308339	203678	126688	292286	211290	243447	392990	325032	95842.9	406522	127291		49856.5	88602.6	140880	83493	35197.6	37295.2		44605.1	88781.5		26615.8	21959.1	56115.9		110695	101475	55371.6		375727	73007.7
AASTAPSSTSTPAASSAGLIYIDPSNLR	O95071
AASVAAATTSPTPR	Q9Y2D9												62424.2									91694				155365														35651.8			45878.6				118192
AASVHTVGEDTEETPHR	Q99575									112711			19639.9							93052.1		49619.7		39890		54882.8				43680.4							33234.6		17133.5	40103.6							64479.5	34008.1
AASVLLYSLWAHTELHHAYK	Q99959		41742.1	122643	1.01923e+06	151708				105388	206312		42025.7		132750	145934	108837		98207.5	63822.6		132978	685773	104000		80329.7	165878	86973.2	52888		26994.4			42566.1	112493	63042.5	57175.5			10633.4	18130.7	25667	260717	229938			317174	429581
AASVLLYSLWAHTELHHAYKK	Q99959				838112						122943				99381.1	95030.9	116562		190924				290865				224597								42578.4								106339	137496			257170	589877
AASVQNTVQNLR	Q9BQF6		49525		267415					235967				194128			144708	284190				175924	328099	171577		237345			168840																		289744
AASVVQPQPLVVVK	O60885			322377	229208	203417	411608	82229	229841	185615	589647	620746	516975	173986	733445	713007	151225	49881.4	531217	279257	77309.6	458965	1085700		234225	515094	293145	724898		463442			505030	90689.2	59470	243597	116715	96135.9		130872	85621.9	85449.2	376295	186945			954853	212216	122257
AASYFFDGSGYAVVR	Q16363	1169470	320570	386375		861627		669102	1004740	1300420	1064500	841592	1394210	1280830	1055250	1069460			342876	1267290	495035			1861660	1068970	500679		3115930			502855	312914			552066	293381		139653	340553		349100				668237	703600	496668	447335	924481
AASYFGMK	O95470	1406180	2547090	4168130	2869500	1910610	2569480		5953660	9663580	2839940		1829600	1337560	903604	1057620	2781670	1345310	1593600	2831470	942754	5947750	3931190	3044040	817513	3450870	2033030	912599	298632	996711	869886	705447			1101150	2026330	834592	83167.3	310762	887418	546678	830052	2625180	1988460	1328220	1411120	3012750	1808790	1108820
AATAAADFTAK	Q9Y3F4	2051470	1642200	4847520	2428040	1810230	1101800	831106	3267140	2991720	1621970	1284770	863099	665495	908724	1084120	3869050	1700280	1463010	2338080	2326020	2776430	3563180	3293460	938478	4817690	2360010	1276700	1927580	2959730	1206960	999075	680604	896557	1360400	1147770	854129	672749	1052280	1580020	987035	1446640	2783520	1713220	726212	536523	2220320	1652720	353509
AATAEGEGVQQLR	Q96A83			123726	143252																					254779				669015									264134								400512	63981.6
AATALLEAGLAR	Q8WUK0	165017	266920	196729						740312				394056	793908	689066	222530	254593		264810	187420	273107		130807		325376								144736		74088.6	97487.3						266380					435576
AATAPLLEAVDNLSAFASNPEFSSIPAQISPEGR	Q9Y490	2.43924e+06	281118		1357430	678416	1.11474e+06	1938960	534038	4996260	1822740	3.66125e+06	2.96369e+06	1.96639e+06	3049480	1074350	2610950	3030590	1775100	4893355	3234280		5367280	3980065	1.37213e+06	3.47608e+06	7823060	6324560	2.19606e+06	1.26772e+06	1.96611e+06	1.4356e+06		1.60039e+06	2189905	1853900	1.5382e+06	2340189	1.59683e+06	1.66183e+06	1.23531e+06	1.15003e+06	1547120	775638		294765	778012	662592
AATAQYLSPR	Q8N1F8	90995.9	114527													151859															234084	116170
AATDDDLHRINELIQGNMQR	Q9H0E3		104380					58420.4	114362						418954			68621.9	78172.1	93793.7	71703.2	97788.4		129131		174380	116730		157722								38027			81376.3							127912	189828	41949.5
AATEC(UniMod:4)MC(UniMod:4)NLAMSK	Q9H3U1																	190182																			29412.5
AATENIPVVR	Q6P1J9	862518	523043	788761	762641		496987	276922		1072930	695472	989215	832327	921654	534745	387681	898585	487700	742946	786321	626403	1374910	1499730	682593	253134	1639340	747680	487571	638801	989544	365413	240370	604568	347964	425355	505880	404783	332078	500280	480826	200368	432775	731781	583685	134549				190487
AATFGLILDDVSLTHLTFGK	P35232	1.0039e+06	1017470	966708	795296	723183	620793	1379120		1206270	2749760	1212770	2338414	1309360	1768420	1413045	1.32459e+06	926904	2427485	2718570	836893	2.22918e+06	3526420	2076355		1.79371e+06	1589200	2745410	390291	1.88016e+06	370615	298224	834715	1109997			908124	750919	725652	627446	1537880	326162	2489310	1439300	347505	162842	677414	479475	729084
AATGEEVSAEDLGGADLHC(UniMod:4)RK	Q9HCC0																	35220.6					54979.1
AATGNTSEGEEAFLLIQSEK	A0AVF1
AATGPFDREHLLMYLEK	Q9NZR1																				229905												82621.3
AATGYRDPATGDTIPLFQAMQK	P58107	979721	354813	1304750	1622530	1038350	891983		904266	627906	611095		841122	762495	937910	1107000	1417820	313787	649546		424439	1851860	1868745	1313610		1089560	2173905				566586	307247				232491			187781		284051	564707	1.16018e+06	1914380	165322		689962	2528040
AATHGLM(UniMod:35)LGALQGDGPLPAELEELRNR	Q96GQ5																																														126921
AATHGLMLGALQGDGPLPAELEELR	Q96GQ5	405097	185510	1238590	1278520	525575	1293620	1002520	1758810	1413900	2052970	2007900		2282290	1553900	1511150	1486650					1201690									491146	366945		547821	773602		559494	652773	384525		563441	486979	809246	745129	666375	718227	1575220	1503540	637822
AATHGLMLGALQGDGPLPAELEELRNR	Q96GQ5	495823	485517	348881	328253	230785		197130	411838	920689		1416320	334603	649341	353959	348433	547078		364866	675560	135283	338409	743781	1634570		1086590	656641	600121	763243	693410	514233	321394	41310.3	269615	193047	306612	300157	256965	238189	382721	149169						917316		108720
AATHYTITIR	P24821	6767920	488591	218142	1752550				1663530	671886							534377	725818	294788	700799	771001	569842	225645	884896	102797	1869330	184562	106033		416737	647001	493189		2157830	93964	68160	89541.3		371915			354563	97788.9	1860030	14770500	13340700	90478.9	328874	4340750
AATIIEER	Q02952				3188050	1066650	2950120	4853020							1545910		3588010	2155070	7444660			1110250	3643530	2884680	4939320	2747480	2751860	10437000	12870600	4089700	1741140		20739000					11622500	2201250						1825350	1388250		1461290	1241580
AATIPVSQISTIAGSK	Q53GS7	311046	429848	545274	341532	334227	390452			681610	456572	627774	497469	427685	451127	379408	433255	352335	301902	561059	137084	538234	890124	429968	92139	725622	643471	620338	419946	375268				164818	195219	215004	157803	76439	136171	187669	114672	168564	335102	216722			544860	282458	114687
AATITATSPGALWGLDR	P31323	576714	363008		467058	759771	2.89666e+06	4998282	453687	1155570	4.56463e+06	11788835	612891	400776	4710931	3.71844e+06	621408	761883	3943183	1699230		632364	7984720	1906140	1313973		3430330	3348980	11317885		422603	210516	5947425	320272	525926	275945		6590530		259371	1157078	233208	2283828	383779				565693	1.16446e+06
AATITPFR	Q13423			365510							574954				207159			649556				1209080				786653
AATITPFRK	Q13423	857645	1048310	1746110	974175	2945740	452840	294287	1562490	2852700	1620930			202133		221590	724621	1615320	951750	1715390	298727	2830510	2218360	1195860	325454	2689290	1424330	816448	1559240	1289360	979361	581722		420578	277547	593861	492230	152151	352893	319950	238611	221185	552558	2465130	687910	413947	2519490	1484230	384980
AATIVATSEGSLWGLDR	P13861	609922	308553	2826800	2190399	1831409	1195129	3239070	3184024	1782389	2.09058e+06	3776750		2155040	3142900	2140150	2626995	1723613	1834460	4091310	2853230	2472590	2993835	2855505		2583880	2662885	2680600	1420190	298826	521386	260720			469964	345017		646186			211786			1.61806e+06			2.03736e+06	1.28179e+06
AATIVLQSYLR	Q9Y4I1																																				86220
AATLAVPPPEDVQPSAQQLELLELEMR	Q9H8G2					1088290				1644790		1758400	1259870		1856020	1896450																			14007100						13590000
AATLILEPAGR	Q86TX2	1917410	3476100	2648110	1398400	1385920	2420770	1379670	6657030	6680170	3409110	4457920	3812220	3256430	2518870	2568410	2756730	4698770	2363620	4282460	2170410	4288500	7060360	4834200	1182850	3069020	1802490	2957990	4022170	2497990	2754100	1752380	1276580	3087820	1085880	2037530	1145480	1526780	976816	2199050	2203000	657531	2371370	2116840	919349	858603	2167420	1563080	843196
AATLMMLGR	Q99615		1759830			4264970							8418980				1961790	1579520	1550560	2327730	1308670	5592480	3717310	2348680		3643490		1300850	1984990	1708560					641781				564487			536835		4052380				3749620
AATMEIPIHGNGEAR	P53365	125937																		311623			223487			612914				152563									120953			60635.1	254697
AATMSAVEAATC(UniMod:4)R	Q53H96			90614.4		96518.6				154646	785046		232782	107713	252360	243665		195628		168974			431084	168335			86651.2										26843.9				39222.4
AATMTAAGHHAEVVVDPEDER	Q13895			518909													232710					233677	503701			210434				93049.8							66659.8						220078				175472
AATMTAAGHHAEVVVDPEDERAIEMFMNK	Q13895																						285432
AATPLPSLR	Q9Y3Q8			826267	415107	320570	343203	358326			2020520	1052460	1240080	553617	698750	700461			956721		515383		1451430	478798	733207	801944	1194130	787732	570021				834073			443565	579727	371934			327441	317474	981619	528760			1270850	620062
AATPTLTTFPTIR	Q8N9Z2		63101.4	35365.4		79359.4				300081	104070		640663	320235						187977		365446	358843			211428	152045	120916															100089	83692.1			149693	94434.5
AATPYTVSIYGVIQGYR	P24821	5230685	469412	192866	745798	161480			1.03201e+06	556808	709036		175135	402017			436008	602774	281473	1042261	518194	676707		831840		1.63942e+06	66450.2			337152	436791	317476		1710392	130952		225444		324588			465508		1.07168e+06	5.39325e+06	4.7413e+06		395055	1.81737e+06
AATQELALLISR	Q92817	322106	93580.8	443699	227119	293119	175938		2316500		1561440		473395	991283	179943	252110	585897		333869	2376040	120535	2384650	1927070	679858	117254	1276930	1053770	121580	52828.1					159306	214874	726142	162394			201745	289398	233868	1098060	217961	90527.7	53664.4	849706	1787780
AATQFWR	P13667	20829650	10410715	12075265	7567195	9961890	3557930	2106155	13441200	15178500	8616480	4985490	12204725	18836000	5074915	5298535	10087060	6109645	9325040	12225370	11174760	15657050	35335200	13300255	4913265	20665350	6521025	5646040	9522685	7615235	5568790	3849630	4496990	9343015	12242700	9041410	9061065	1893530	6056725	7353995	7538235	6045500	9743125	10644360	3249610	2511205	27214750	9235865	2569225
AATSDLEHYDK	P80303	177886	199466	340545	156108	168701	141009	166176	418566	479359	71836.2		48741.3		133182	152322	153753	264545	482638	173894	240287	396394	422820	89526.1	494913	295646	461922	302304	271900	134603	137220	113161	274738	14169.4	94716.4	125955	115171	131956	71710.9	125324	237813	53765	115889	196973	135420	65360.5	182979	165156	115662
AATSEGVQVK	P51608			1066390	263224	60699.1	471153	1796900	77863.2	81356.5		440796	18384.2		120034	116530	145656		98986.4	206735	140482	180584	550364	230081	105077	167607	308121	237606	170930	34419.8	98668.5		131466		5602.98	240954	70890.7	555059			64077.3	85244.7	669456	54770.6	274143	210865	548466	79277.7	231639
AATSGVPSIYAPSTYAHLSPAK	Q86X29												472508	259279	274659	246872	206910			264324		840018	855052	346370		526614	204076			172617					63867	179068			66090.4	156966		134221	272194
AATSPALFNR	Q14204	1095680	522998	1495760	1907220	1149430	979135	902153	2586980	2194630	1453130	2374460	2436440	2123530	1420310	1422850	835505	2529940	484561	3289300	774364	1688730	1942760	1469380	675891	1000510	1126520	1359980	675101	333256	868179	511394	99838.8	339732	338764	433924	641833	1015030	288735	213184	214064	475972	1281870	1348310	853447	738797	2253130	1968800	299949
AATSRYTLNFEAAQK	P13611	384527		509982	988464	568253	862624		2873730		647137	444159	1978620	995315	311796		3350555	1.06276e+06	283953	1.35806e+06	916516	321879		3416600	444042			1192430	741472		2087535	1966915	649680	267193	187935	494494	124697	188675		538420	91352.4	130534		462300	2410540	2025615	623571	197496	1757195
AATTEPETTQPEGVVVNGREEEQTAEEILSK	P35612																	385967												249567
AATTGHVIDIYAC(UniMod:4)ALDQTGLLEMK	Q15436																													2474550
AATTVLQELK	Q9NUL3														108054				181093	306301							119079													133541		44853.4
AATVGSLAGQPLQER	P02649	1921480	1156915	1368900	955593	1861110	1341400	865405	10151950	3.70457e+06	3.41405e+06	1239130	4279849	2520371	1845510	1707210	7717860	8080490	3235770	7077300	6853830	7718510	2898660	6525010	1841320	2666100	1328100	4160480	632925	478907	1652132	997880	1550390	1870180	1173000	1091870	867509	317934	1016660	777194	1042220	1072970	2119460	3308672	2.45638e+06	5440090	1622270	885502	2555410
AATVGYGILR	Q7L266	1287410	1338710	1290060		1142160	469758	634442	4859250	5184790	1268870	852197	1645970	796140	562061	498607	3675910	839912	5084440				788423	1228720	551937	850191	1661670	756929	5625280	521865	561006	413187	206019	438812	4367830	948690	2614090			635232	249319							1247560	1398510
AAVAASGLNTMLEGNGQYTLLAPTNEAFEK	Q15582	9995785	921412	2463758	4.21075e+06	4469100	6633865	4.42902e+06	8573045	3108590	45765720	11193915	5708900	4.8221e+06	26388210	27474575	3911850	3.34513e+06	5.6179e+06	5.10278e+06	5144740	1625430	6378800	4.90518e+06	4115220	1605184	11451850	6485710	19214510	1.73311e+06	3027806	2.63357e+06	1569179	6368990	6317480	1.38077e+06	2.15863e+06	3805677	3.33988e+06	1437190	7084490	2803163	3815679	2.89303e+06	3826795	8774955	1501910	1072173	19190705
AAVAATAAAK	Q6Y1H2			144477		110074				24823.7										55435						42391	30614.4	53920.7								53170.4							258352	251559			119627	157265
AAVATFLQSVQVPEFTPK	P22314	7111080	7265780	5357250	2812906	9563110	4054980	4785120	14328350	15930750	16018750	14553400	8133205	7478795	15429905	14821830	1158300	1074770	1844508	7919585	2.01966e+06	6561785	9188480	2207530	1624015	5169990	10748170	2853600	8655405	11372070	4804750	3340735	1.49295e+06	6402860	8011265	10724805	2787740	3977675	5499110	4821265	5934640	7053575	3189365	8811860	1254500	1476506	6565485	6618275	2782205
AAVATTRGDQESAEANK	Q9Y3T9				22365.1			30878.2											30699.8	13493		43685.8	110334	44307.1		66733.4	71559.4			35061.9							7269.96		6644.59		4333.44						77297.8
AAVAWEAGK	P11766	2177000	3418270	5936400	4597430	2382570	6565690	5702690	7317670	1.67881e+06	2658300	3573240	1081840	792839	984661	1183740						811220	983065	624448	7785510		7108860	8691200	10092100	2497074	4207330	3643540	4482320	1287840	4826940	3582860	2046898	5543480	1148598	560159	3175530	2609430	2004878	2070210	2308410	2134550	4.28931e+06	2269940	1696600
AAVAWEAGKPLSIEEIEVAPPK	P11766	558950	1.00951e+06	598496	1.05188e+06	1766920	1363330	1972908	2319080	2327100	1.2699e+06	7369820	1220763	1193637	2120865	2052275	1467480	2051675	1848832	1416449	1447380	1.14373e+06	1446425	1066398	407315	520089	1333726	3058335	1.36921e+06	900970	1256384	930343	1093680	325522	442232	698824	450107	1910390	529760	633006	472864	549199	504348	1275580	405139	460113	2.4188e+06	1.59874e+06	1.03487e+06
AAVC(UniMod:4)GFEAFINGK	Q9UKK3																	214392
AAVDAGFVPNDMQVGQTGK	P13804	2.95745e+06	2472806	4281200	1.61743e+06	2764942	2951850	978659	5265590	7893580	5235420	3528380	3225738	3312957	2.29925e+06	2.13829e+06	4039962	2.18618e+06	3.50722e+06	4.9199e+06	5070260	5550470	6409135	5178250	1993374	5191330	5593950	2114968	2298575	2506960	2.03173e+06	1212714	1315480	3036911	2120213	2.08378e+06	3282830	1.03964e+06	1845120	3.04762e+06	3253015	1138043	1665676	5337110	754461	1212930	1.40005e+06	4861740	1402820
AAVDLKPTLTIIK	P14921									121866							63998.1
AAVDSWNAIVADVR	Q86Y13																						143403
AAVEALQSQALHATSQQPLR	Q92599			503978	515551		646704	925053				1141740							162987	341187			108059	325836			283252	382298	856626		167142		719992					620485					111930	194597			267249	170731
AAVEALQSQALHATSQQPLRK	Q92599	329442	122621	363582	427892	329991	313012	179504	988491	851162	274405	165371	175748	319365	503602	463240	1106725	502608	264750	811689	580776	774271	977522	1.01585e+06	481786	429021	744120	1.27475e+06	639734	131201	471605	260560	156167	62805.5	179898	204115	67600.9	287541	91251.8	132015	265597	134526	311709	366701	322118	201209	657432	185604	120209
AAVEDNHLLIK	Q05823																18527	22462.7		33722.8
AAVEDNTLTIEPVASQTLPTVK	Q8TBN0																			187451				115056				171795
AAVEDSGTTVETIK	Q5VTR2	194340	95361	285011	324108	231864	178464		226086	418779	162194	216428	349015	258530		183954	438739	175812	228723	451580	236858	650354	768876	360186	83611.6	593255	467240	191765	188988	246687	103774	70840.1	38358.7	40581.5	118890	119990	72597.3	28855.8	86101.6	87652.5	114779	45144.6	366502	211467			664118	193109	63018.4
AAVEEGIVLGGGC(UniMod:4)ALLR	P10809				550188	1.46412e+06	223639	243609	635784	3643730	3834585	1.55272e+06	2869245	395057	16237540	16291475		3117915	339592	4499780			7083415	962990		266661	1537517	626543	1050614	2787360	47679			3202490	879277	139582	1566637	134213	564488	246477	1836595				318464	217402	151742	250806	228154
AAVEELLER	Q15814	363392	293987	1253340	999338	1063980	600533	426334	1147930	1197740	999575	730262	1238590	876240	530806	513137	1386520	468174	829976	1361140	830259	1903730	3334550	1307940	407544	1175500	782384	632497	509538	414327	248103	157758	192792	76344.3	168193	79570.7	145200	115815	51103.1		157875		834704	757956	765539	1474920	1999210	721697	316375
AAVEELLERAESVERLEEAASR	Q15814									165257
AAVELEEPEDAR	O94906	1269240	867260	2665550	1442050	1525300	977132	1002920	1836560	3075430	1490250	1575770	2426950	2265160	1344060	1372390	2078420	1323810	1116380	2543180	599931	2626760	4356440	1966260	995757	4029800	3001410	2153130	1196380	1137140	807592	401948	163885	789194	568624	834669	486973	493099	607981	830698	353649	575199	1188500	1579830	490022	305700	2170050	1546350	376302
AAVENLPTFLVELSR	Q14974	6989950					4130870	5521720	3276995	9721960			5649225	7552660				4266780	2850440		2065910							8498470	5693220	4121090				3811390			3227245	4591160	4018240	1521085	3269030	1621370	4510040		1621040			3732305	2935680
AAVESLGFILFR	Q99460	289616	838856	1871500	2106910	1225390	188070	1696210	341771	464230	2408710	1289050	6106220	1619166	128747	116491	343604	47423.5	1501000	2629400	582126	3747460	1786043	428664		489560	494001	1137270	830193	548329	492266	954464	182733	1227450		168783	364461	647712	1510710	827989	496386	1255990	1761450	3036070	160539	219084	4941120	1971467
AAVESPVPKPSEAR	Q8N9M5					1126000						178577	105600	225627
AAVETLGVPC(UniMod:4)FLGGMAR	A1L0T0																	1911510
AAVEWFDGK	Q01844	4089065	3654690	4804582	3.91407e+06	3827863	7226260	5342470	5556160	7804495	8101090	11133500	4962145	4560625	6099675	9689740	6548855	3878921	3.25275e+06	5628359	6357650	8945330	9967765	7950430	5035000	10535800	7270080	8723170	7480910	5437510	3053850	3719810	2.28477e+06	1755143	3953770	2655790	2.73149e+06	2692620	2.00332e+06	2284455	2350305	2287600	4616105	6427650	1.55833e+06	2451870	5416850	7140490	3673000
AAVFEEIDTYER	Q96F86	163316	125782	442865	170023		147649	84547.5			214210	442044	288690		321730	234391	299022	79980.5		347272		537918	344055	196334			231232		181704	189452	113887		140682	86181.8	73329.3	89292.3		118188	119749	43611.5	27882	94777.3	169604	150773			280163	267325
AAVFEEIDTYERR	Q96F86			463237	382394	244008	167669	166034			118191	310173			293787	320690			297937			744619	1286040		122251		971916	465246	231845	245073							122914	48254.6					317653		119978		327570		171236
AAVFHEKDYDSLAQPGFFDR	P12110
AAVGQEEIQLR	P02549	65311.1	113491	513908		343426													175934		404001	559810				468770	646746	630043		410744			54110.9			26460.8		60161	285875			626466	367491	1016420	193207			851641	171691
AAVGVSMAHFSVSDALMSPPPK	Q9BTC0				148119																										296730				83106.7				110836			174930
AAVHLEGK	P18206			401587	52730.7		37624.4	95447		67873.2			14730.1		24361.7		106713	26731.7		105821	43637.3	97922.4	84383.1	105577	17646.6	57023.6										19362.3	7437.62						133965	15100.7	198720	84586.4	89741.3	9277.38	28687.8
AAVHLEGKIEQAQR	P18206				42798.1	501455				890510		951995			67791	106066	59443.6	38361.1	33127.5		29510							58544.5			47032.5							9701.65		312132				30335.4			1209220		15743.2
AAVHTYGIASVPNQPLKK	Q9UHI6											401278	82869.8		66582.6	74382.4						72636.5	79276.5			79907.8				134576									58523.7								152645
AAVIGDVIR	Q9NR30	9688590	3640520	6297540	1239010						2838810	698156	4922180	5702450	3136700	3231400		657304				7635810	3664030			9519900			3182000	4848650	1402820	978178	374736	4621740	1585620	2512950	3367900	245157	2690620	4848420	621705	682298
AAVIGPDVFAK	P58107	2449370	785152	3753030	3392600	2262500	1540660		2527630	1388240	988952	534222	1828860	2303850	1996840	2069450	2268360		1177910		622106	4203360	6041470	2479750		2089250	7132800	816699	594128	386761	890808	572932		301515	356262	427244	334943		206668	180327	431611	1663850	4108380	5173700	375522		2046970	5666320
AAVIIMAVEK	O95071				136767												78576.7																											167939				154828
AAVISQLQVLR	Q9Y2P4										521921												1731320				162780		308990
AAVLEAMTAFR	P13716	1181769	1388815	949466	3204020	1327938	2090215	3278865	5420245	3417025	2693805	8376955	1513671	1608895	1893915	1846825	2859640	3295250	1974737	2923705	2031900	3925625	2959135	2675295	970789	1791455	3761790	2843255	4116705	749596	1634190	1.18305e+06	2990235	537066	1073435	1296644	920580	4303580	320881	662381	885716	1048730	1681965	2256170	989812	914441	2602780	2606880	785224
AAVLEAMTAFRR	P13716	454633	580570	198153	616838	431982	376977	670472	630025	973360	58767	2614439	294811	538517	484618	516016	1530040	1286470	1.4028e+06	753372	1095000	587728		832059	289789	844307	762516	932402	858962	601796	644733	364611	1.00542e+06	214307	407032	515910	264204	1558401	279882	217208	354984	442554	245052	695142	172617	135466	660344	723194	227043
AAVLIFANK	Q96KC2
AAVLIYASDDTR	P35475	400200		582130	531831	153898	134413	201873	1360880	547120			488001	547847			940045	601318	516982	1212600		929775	1395610	1264750		1120870	565625	645364							581434	526942		395581			243533	141803	269322	543836			279463	537069
AAVLLEQER	Q13435			1504760			659989				1219370		2231180		594719	477439	1067850	1464950	669163	2177670	681674	1103410	1527480	805261		727254	522042								211109	274149	211024		425059	134898			1503290				968649	710908
AAVLLHLLHNVVRPQDQTVVFVATK	Q8TDD1
AAVLQELATHLHPAEPEEGDSNVAR	Q96KN1			427044	234725	214437	166986				484611			421285	345437	291527	597423			364805		742782	392304	763418		394455	425993								111535	103238	77473.2				101485	57629.9	450394	311215			308036	310977
AAVLWELK	P00326							238811										347302		288706		1104720		322451	173248			577854										94656.8									731776	195914
AAVLWEVK	P00325					1491220		1757660			517514	1528570				206903	3651950	4278680	893278	14873800	740893			37593300	2375630			26226900	4295850		7756450	5903360	506901			1305770	2445410							119630				1165310
AAVLWEVKKPFSIEDVEVAPPK	P00325													164698	110526																					51287.3
AAVMATLLFPGR	Q96GX9	412666	1040700	1736050	1344620	1049370	1033330	772268	3584360	4505090	1630260	2675390	1761300	1997280	5890770	6227260	1638400	2037140	1617830	1861690	1175720	2615340	4203330	1594690	246403	3749610	3803850	1500560	1325440	652844	584673	340236	235026	319840	617649	896067	557366	175513	603994	1427130	662954	925636	1941910	810071	302768	270712	524008	477395
AAVMATLLFPGREFK	Q96GX9	72504.9	508370		43103.7					586341		337227			254914	266571			197883				154556	81778.5		291435	503433	177186	212080	264362	209450	159645		36447.1		219445			58707	499419	29639	141121
AAVMHDILDMMPEGIK	Q6P2Q9	1.4914e+06	934333	802402	589521	835622	948594	730646	878812	2325635	1644265	1.43361e+06	1.78983e+06	1834560	1050052	1.13598e+06	999358	986828	727104	1680325	530998	2250735	2788255	1.18458e+06	346674	1.72675e+06	1679453	1.57901e+06	1372919	1347743	717142	506602	173387	601768	594758	819178	748465	697890	1075807	833002	485955	599390	841865	912493	426385	224370	1.24154e+06	1013818	519799
AAVMVHQLSK	P35222	767164	525680	3974780	4559910	1397120	1548990	1338450	1720200	994431	1168260	291027	104149	86663		581187	1442600	952671	666234	3220030	602461	1696510	4239890	2015450	420533	1536460	2480630	1448460	1383800	563439	646965	566423	149728	546825	1801780	707120	478939	481501	229128	353519	416948	610114	2976190	1770270	672010	446962	4036970	3346660	313863
AAVMVHQLSKK	P35222																																														65565.4	29963.4
AAVMVYDDANK	Q8N8S7	431498	1032070	1032390	1661510	876971	962064	861396	2612590	1838730	1281190	3232040	2203490	1758510	1340800	1389230	2516640	1354220	1357640	1914120	2474740	1438890	2605120	2129320	722411	2597440	1722320	1621120	1339370	1378150	796070	691347	1647090	257376	920155	541904	201993	1102160	531929	387450	904539	750792	969206	734299	912995	872873	1202260	713839	415218
AAVMVYDDANKK	Q8N8S7		74641.2	569065	314385	329606			550879	333002				150968			196931			327079	381294	184738		183588	153161	369192	242165	400148		70079.4	137604		200442			6533.66		187318				41084.5	255021	500077	195562	217778	135106	147090
AAVNGYSGSDTVGAGFTQAK	O43301			341388		1849210						696852					427962						1311420	779534		491650		438525	424597	172227			2731570			550586					1919310		224436					173310
AAVNVVDFDDK	Q9UKB1	336502	178691														82570.7						231678	221318												166602	42645.5		57861.9			94528.3
AAVPDAVGK	P05023	2462900	2089760	8535320	5926830	3145980	4899440	4879750	5732740	6867670	5298240	2948790	798695	534445	1674920	1714020	6004550	3793990	2890120	12776700	2171520	9086310	8523130	6184390	3363810	9742800	7935590	4607730	8275850	3141580	1845710	1904960	700505	1879660	4191090	5266130	2534910	3089610	1296510	2282720	2274650	1236890	7184060	4656940	3033610	2084150	7762030	3845570	1246410
AAVPGQPLALTAR	P54098			531526									587295		309096				459366			899767	943875				435105							433364									329509						78047.5
AAVPIVNLK	P39060	1.04752e+06	385171	1.10576e+06	982678	2.10461e+06	2568287	1.98101e+06	1.43122e+06	971454	2.46981e+06	2.09122e+06	1.97147e+06	1415752	1.35973e+06	1460231	1532451	1052191	1.25273e+06	1103492	761264	2.05313e+06	5545720	2.46566e+06	6835630	885924	3197681	4509265	2705735	347571	639382	316334	1.02472e+06	781515	1471865	130077	306282	509726	240020		536798	86153.2	1.1052e+06	776885	802622	552760	4452536	806437	1816146
AAVPIVNLKDELLFPSWEALFSGSEGPLKPGAR	P39060	2632040		1766510			3130050												1907210	2965270	3089270		4033080		5436020		6163050	3088590			1266700		877383													459832
AAVPPGTVVPTEAAAPTEVTEGPGVAAPTK	Q7L311																												113256				199333
AAVPSGASTGIYEALELR	P09104	5401805	2825415	4895530	5511795	3359615	7730830	4863570	12922300	11605405	7773780	9450790	23593450	18249700	5276910	5193515	8766385	10179005	3880590	6371650	4717350	5212925	5900055	6102695	5053935	8138240	8722340	5248295	8083580	3282660	3540360	2581765	4283065	3923560	4420165	4080400	4889590	4436040	2504235	1946640	1869260	2113855	6142930	5299725	2155095	2196890	7212100	6188940	2173800
AAVPSGASTGIYEALELRDGDK	P09104	174689	174744	382085	415895		178612	160010	624577	756563	229026	559446	202748	300177	289486	216033	380960	186774	433422		245387			225820	241312		624884	356736	258354	1783460	179289	69252	379122	53344	19353.6	102328	132255	367942	725170	258885		350747		171070		32165.3	152840	163969
AAVPSGASTGIYEALELRDNDK	P06733	9.30837e+06	1.00285e+07	1.05166e+07	1.55459e+07	1.16723e+07	1.19813e+07	9.40476e+06	23070250	3.65293e+07	8.6398e+06	2.29067e+07	33942390	43141505	1.49193e+07	1.27646e+07	1.35151e+07	1.33183e+07	1.19613e+07	9793238	9.47204e+06	9.63346e+06	1.06549e+07	1.15935e+07	7.13974e+06	1.33712e+07	1.87466e+07	1.10348e+07	1.31697e+07	7.59594e+06	6.64054e+06	4.95042e+06	5840028	5.07972e+06	5.29225e+06	7.29269e+06	7.68145e+06	6918180	5.57028e+06	7894096	3.62581e+06	3.29618e+06	7.78185e+06	1.37911e+07	3.53047e+06	3.51028e+06	22803905	1.61173e+07	6192245
AAVQELSSSILAGEDPEER	P49768	315144		99431.3			275936		462341				626704	416165						337956	319707	686721	388996	339551			227413	209814	462192	318762									175969				93740.3	148473				282248
AAVQFLNNAWGIQK	Q9UMY1			82274.9	66375.4		134156										131222			72524		210364	188976			116788								57859.9	53188.9						57372.9		146816				175098	52098.6
AAVQVLDDIEK	P22033	1040270	1001240	1325960	1434120	1398400	996987	1536740	2075980	2060850	1309050	2582320	1533750	1654460	1400940	1296480	1774890	1293940	1253770	2215630	850436	2401710	1899520	2377980	663810	1876050	2200240	1113650	1336260	1074180	1228050	764088	575451	632127	525676	912739	1037990	1083800	565584	437257	939236	751414	1281520	1309720	531151	429050	1950190	851418	316393
AAVSALLEQHGLQGDVAFGHSK	B0I1T2	322436	352918			91347.8			236268	929629			276213	486654			70258.4	499906	100969							367346			125483		205563	135970		126982		71030.7	266201				97781.2			167473	91144.7	85590.6			79581.8
AAVSELMQLFPR	P49842
AAVSHWQQQSYLDSGIHSGATTTAPSLSGK	P35222	365010		170864	195759	191178			258042								416400	286340	238239		477878	881004	1834880	532865		876168	471628	761362		355775				87798.3		240454			181980	656680		443372	550430	325589			571530	227216
AAVSQQGEQLQTER	Q9BQS8			262320	214155	305929	720931	617090	360585	168186		349153	247348	215825			293294	120472	404020	339336	161573	117194	446227	219515	670358	121467	312524	562194	188372	40130.3	76788	113022	328807		151835	60764.3	32555.9	273574	19328.4	12078.7	151576	43125.2	326971				244039	183515	212209
AAVSQQGEQLQTERER	Q9BQS8	130618	94208.5		82419.3											218091	122897			225939			273899	173278		106386				99827.5	250940	229535	332233	50993.6	131266	110094			35664.1	56816.5				172062			194202	96478.7
AAVTGQDEAIR	Q6P6B7			118169		95449.8				189630	165749						54182.4			159056	20797.2	202087	441940	158515		212690	162494																				302114	148604
AAVTMFSSVMR	P37059																																50952											194019
AAVVHHFESFPAGSTLIFYK	Q8NFQ8	265426	179490	113963	164436	186579	198036	87452.1	257314	258872	90456.3		336801	381507			266090	236316		328978		338157	422610	254822		292610				240915		124153				135148	103587		65534	72707.3		192016	190319	105825		54715.8	248102	193501
AAVVIQAFTR	Q9ULV0																																									186156	113337					200762
AAVVPLGTWR	Q15125					370456																	2027560																						150683
AAVVTSPPPTTAPHK	P35611	416258		1231629	858387	762993	846328	890479	1018850	1074940	1492250	899137	1703110	761373	1787100	1764010	1114659	1046210	1329080	2094150	1359180	1046620	2201230	1668320	1063060	2099690	1616430	1409390	1742610	137425		383008				218881		248300		53238.1			492280	1501160	614099	438805	682254	143766	625876
AAVWEITGAEFSK	P49916			649824	380699	502590	368133	407509														915881	1384070	626726		816662	991581												150334	187620			242872	272571			936779	623957
AAVWEVDFPDVAR	O60294																																											42460
AAVYHHFISDGVR	P01024	618116	188232	1834045	964839	1.39105e+06	5590055	2.09782e+06	5312510	755606	10308095	2699430	7666685	3782775	4938660	5145620	3157965	4801435	1803700	3036682	2078442	2962975	3493700	2311950	3114740	1144895	1276084	2644985	1.49838e+06	261931	1448673	1.12602e+06	650493	642914	932016	261469	286281	497352	33816.7		549941	13212.1	3141140	1.29307e+06	6718830	6341265	2932055	1.02312e+06	4803125
AAVYHHFISDGVRK	P01024	2.36751e+06	1.25091e+06	2.75613e+06	1.34251e+06	3.28506e+06	5791418	2.82542e+06	6.7293e+06	2641420	9.19288e+06	6.12728e+06	8.1839e+06	6.11349e+06	1.32052e+07	13416645	4.69383e+06	7.21408e+06	3045794	6.27699e+06	4.46143e+06	4.5373e+06	5393896	4.58372e+06	3194880	2.12868e+06	3490103	9746935	3.93237e+06	1675999	5084048	3.7648e+06	1.68698e+06	4117569	2.5049e+06	1.26942e+06	1.11088e+06	1.54809e+06	735722	405631	1.96983e+06	1.3203e+06	2.74899e+06	3.36719e+06	7.69824e+06	4.68159e+06	5.97845e+06	2.64476e+06	8.33705e+06
AAVYQEWLEK	Q49MG5
AAVYQPQPHPQPPPYGHC(UniMod:4)VTDSGVVYSVGMQWLK	P02751																	3530770													962158															2711760
AAVYVLIR	Q9BV44	642435	511080		327275		248510		566842	652711	1019150	398987	1219240	1002800	306288	264317	959749	798247	821304	1278260		1888720	1916920	1059280		1146270	1300470	794909	389497			356277		327295			364969			675449	455688					81164
AAWAEYEAEK	P46100	143451	118604	204199													224545	391840	110175	643018	197975	233775	592702			259259				74208.2		107299											160694					253039
AAWAEYEAEKK	P46100			66619.1	90168.9												101817						173620			120876										20466.5											49421.8	65079.1
AAWEAYLSR	P11172	1940490	1489610	2917280	1637780	2598310	1698810	1055500	3339040	3118660	2434970	2548840	3655780	3361750	1772420	1697390	3474030	1744870	2955770	2883550	1340070	3069760	6017810	3362990	569802	5713910	2626910	1633960	2080740	3744670	1049630	850077	540370	1106580	996095	1678600	1363260	504468	991370	902524	714033	664354	2059820	1539280	524698	419764	3214020	2232650	1124430
AAWEHMK	P51659			305288																		79219.9	93980.7	55794		123942															41761.6				117281	91543.1			52897.3
AAWEQIQR	Q9NYQ6			331106	255899	303611									809811		210081						1570990	830807		374688	1457200																127356				192891	505700
AAWEVDSGRR	P11310	120286	136724	576634	242495	121921	380074	148128	415696	444040	274876	331173			130892	126897	363561	376431	319694	232397	238964		407983	190627	212740	315955	387425	245712	680280	183159	276733	280165	189974	124651			152736	118884		547751	213150	32843.9	551884	238403	121168	69482			122279
AAWGALEK	Q9NUW8																121681						200818
AAWGEETDYTPVWC(UniMod:4)MR	P06132
AAWGKVGAHAGEYGAEALER	P69905																				222662																	4409970				163226						627533
AAWQESTGVEMGR	P35568				166917				252142				251564	184680			175684																		47676								100731
AAYDIEVNTR	O75955	969456	990902	1556130	909131	1244110	789898	816515	1497630	2146270		1344300	1703850	1979540	1016170	998463	1393300	961627	964040	1179080	565884	1274650	3526180	1213230	994470	1139760	1493460	1497910	983467	677091	583064		500049	869943	557856	789384		548332	192598	304940	193466	1678910	1198460	889521	412925	300169	1643040	1225810	280085
AAYDIEVNTRR	O75955	324066	479186	556672	273968	633237	317410	331307	536158	936466	323730	797846	517500	762150	465734	501017	379129	128172	469996	256125	311305	448627	930552	376165	242622	295503	364050	443466	557688	246002	425487	197015	339392	531435	220597	388650	161688	327756	90318.4	184012	119523	750124	276160	411922	172546	215611	757580	335884	154184
AAYDREESTNLEDYEPNTVASLLK	Q15311		102193	74434.3	84936.6	89444.4	117316	131005		247176		283791		126385						204501		430543	406140	178214		159792	273852	183038	146777	445011					163059		50072.6		274253			48665.7	156908	93933.6			141130	118992
AAYDVSSFSFFQR	O15498	926348	602908	641915	1375840	1392500	641759	578648	1474710	1297457	740619	1292620	1.09272e+06	2285430	729395	727632	3801260	2091300	772120	1.10357e+06	758107	2026600	1503670	1890222	562268	1308830	1691120	1136410	605830	967555	527919	330401	273400	377552	419619	517299	465977	300784	753696	561403	424411	587926	1081970	1193970	236162	243673	2277210	555829	395453
AAYEAELGDAR	P02545	1574320	4085380	13328000	24971200	7222540	11728300	16884500	33648100	12645800	16874700	16056700	8709180	5844930	7571460	7561020	17781300	17962800	9103620	31872900	21010000	15437300	29173100	20688900	13992800	12785700	14272300	21172500	11312800	2310710	6277030	4384940	18298300	2044770	8802610	6681990	1779120	8748230	2699410	1782840	7082810	4499430	23860100	11409100	6987100	4562030	10607300	11826200	1751550
AAYEAELGDARK	P02545	7511580	28980600	34019150	83669650	31636650	29113700	39816750	93894750	59021450	39328250	91618400	8812700	10611650	25518750	34029800	68860650	40342850	43422250	60575000	69074700	32711250	83884250	57322000	33075050	51081200	65081050	77190700	42437950	20799850	29133300	21169500	77865700	7043430	26325400	34867300	7609065	28449950	15108200	13756355	22332850	17866750	47239950	38909500	14646550	10355505	41019100	30492300	5387215
AAYEDFNVQLR	Q9HC84			221898
AAYEGHYLALK	Q8WXK1																	110191
AAYFDMIR	Q15262				369672	81680.5	376649	63924.2	257026	544298	493919		385552	305627	517982	497137	194054	147503				767457			100154	614628	725896	447199															1239600				679776	891429
AAYFGIYDTAK	P05141	16457500	11803740	6745400	2620415	11238130	1788025	831595	9720180	19608700	8313335	1771360	22552550	26355400	5749485	5918380	13056435	8895925	9372680	7987400	2783690	24731750	30336050	11945330	1803960	26651250	12051760	5229905	11343810	5328965	4894500	3470135	981702	6466095	3875535	10292190	9284090	580016	2588930	10458515	8796460	3712490	14341205	5395965	1843270	1393662	9860825	3368355	1683980
AAYFGVYDTAK	P12236	21583400	13058800	6463280	4340780	3911860	2570910	971195	18126500	20723000	16874900		17906600	21905200	12949900	12728600	6378920	6295220	4493240	9496380	2818610	21301000	27535000	8810710	1465130	18570300	21654600	5714860	14621300	16872600	11719800	5026890	4943290	7154210	7065990	9859720	12303300	4584870	6030350	9750490	6730650	5623890	11139800	7425390	2333200	1523340	3541280	4103110	1132050
AAYIYIR	P49821	5591980	3399000	3264020	2060420	2022800	1888910	852906	4419780	7215910	4334090	2969510	2955060	4152410	4033420	3872750	4343960	5187670	2691440	4530650	2500670	4163970	5609610	4189690	2671840	4284850	4420210	2660990	4530510	1939420	2881190	2376060	971021	2659280	2724650	3555930	3470910	1484150	1411540	3940360	2794110	1231060	1990310	1762650	1343660	1314410	3025950	2682750	766591
AAYLNLSQEPAHPAMALHAR	Q12873			3129720	271500	456787											644043	721886	717672				261041							451603								246766									613002	498752
AAYLNMSEDPSHPSMALNTR	Q14839	1.03118e+06	571896	969894	1152662	830688	1101690	790632	1487910	2631740	2078390	2189350	1334543	1.09344e+06	1974130	1946880	1.09664e+06	1047734	880522	1923405	1409090	2026417	2336723	1236768	856616	2.56044e+06	1805695	1374772	1563310	1.41187e+06	709632	639326	381652	495104	570980	504854	476392	398657	484682	737496	453282	483704	1.02956e+06	851814	471102	391721	1606107	937082	445214
AAYLQETGK	P04083	363965	359344	1.19175e+06	3384050	409416	530225	580135	3443599	1096180				102349			921688	931240	708861	1.18809e+06	1.47427e+06	566557	1.14162e+06	1.63132e+06	1209090	1.09469e+06	2455180		795472		907379	763383	508720	409882	1238900	346454	517545	406124		54580.9	240524	455725	1068790	1174580	609057	574753	711254	576696	174045
AAYLQETGKPLDETLK	P04083	5625120	5985505	7087550	15036415	11159190	3522570	3686425	39156400	13572175	9912490	4883505	6029845	11639075	6622160	6538765	12115530	10835930	4930530	13599895	16034965	5859275	9321675	15297185	4298805	10212965	15584820	7062870	7815510	462192	6343075	4298785	3166305	3262295	7680645	2736785	3036630	3012150	499570	2299520	2130965	7143380	5042135	10395665	3441865	2953710	4667700	12352270	1403444
AAYLQETGKPLDETLKK	P04083	2.54452e+06	3981205	3.6584e+06	9541495	5963750	1529470	1838880	21820850	11062870	4.17538e+06	4152150	2519480	5605650	4.53146e+06	4.51544e+06	8977015	4.59752e+06	3.97502e+06	7042315	9609590	2651096	4758225	8497390	1790960	4.62781e+06	7531135	4819450	2.79623e+06	278917	3650410	2.20509e+06	1.49901e+06	829636	2.44883e+06	1270450	1170924	1.29347e+06	305294	1.60072e+06	816933	3278970	1.6841e+06	4.84149e+06	2142785	1974760	2789178	6026855	1316780
AAYNLVR	Q14019	18794400	16352700	11283700	10097100	16594900	10051900	6138030	37813000	69749100	8959140	1808390	7762490	10137900	2044200	8310640	22003400	43525400	10617200	24053300	22629800	8322550	20271800	21108900	16291900	16336100	24522700	7883180	11022600	4048990	11724200	8722970	3798270	12062500	5973840	9341890	14007000	2304900	3063210	1432880	12657500	2250630	13590900	15822700	17280700	10694300	2189910	13392000	11599300
AAYNLVRDDGSAVIWVTFK	Q14019	1218745	860860	243338	439754	579653	268919	254705	1550260	3774820	313449	515632	1184370	2489595	950378	1254170	1374450	2319080	1302380	1298640	1.20988e+06	715405	861896	1243540	234714	893300	1621465	1370690	775087	574921	860437	493071	233934	710746	377265	783761	784820	143609	490226	220094	727108	261005	264164	658106	287308	282773	63897.8	299271	530416
AAYNPGQAVPWNAVK	Q8N163	2544210	2144300	1331620	5379740	1371820	3067040	1574970	3177120	4864570	3133200	6208020	2554540	2266940	5828880	5720700	5491360	2576780	3766800	5513650	2822960	4467750	7301060	4061670	1388780	4172650	9887850	4082180	2896900	4572030	1819480	1693210	1.34601e+06	1316960	1742400	1959880	1347160	1096760	1.01405e+06	3992090	1554270	2335200	1869230	3428110	1020880	827709	4372420	3086670	1032540
AAYPDLENPPLLVTPSQQAK	P54136	1408803	1.04283e+06	1126830	827839	1.10516e+06	863365	164615	1.0761e+06	1.49785e+06		943332	1667526	1.56596e+06	872750	739877	1754230	1032789	744094	1694550	537688	2430000	3249340	2414455		1467920	1213983	770062	1036302	1795464	971134	562302		785736	1.02444e+06	815396	781569	454240	835552	552496	858596	547018	765589	1.24164e+06	269326	262267	2702650	1626119	366438
AAYQVAALPK	P52758	1790650	478438	1257350	1222790	691223	499588	517133	1056620	982050	980560	1478750	712436		995697	860451	2670350	942536	3313400	2325130	786098	378173	640041	2168890	367262	1370010	4284150	756771	432049	552355	231724		327321	180435	1815340	428278	1002790	248871	89848	1098550	2120590	180812	545450	1282040	305010	412825	348997	539160	412149
AAYSFYNVHTQTPLLDLMSDALVLAK	P30419
AAYSNFWC(UniMod:4)GMTSQGYYK	Q8NBJ5																	712579
AAYVLFYQR	P51784	2685900	2441760	946844	1572330	1888090	820171	1038080	2473350	3924810	1710910	1740370	3894120	3970560	1475140	1410100	2331010	2127980	1220420	3004000	1628440	3650590	3425970	2879090	474477	3965440	2860810	1944570	1810170	3477700	1641280	1034420	324723	1204510	1177280	1469250	1278980	937310	1595980	1037350	967418	2752390	1171420	1722680	437387	544451	1992210	1934330	706297
AAYWEEEPAEVR	Q9Y6Y8	197548	249539		277723	199336			417408	427765			698518	608336			491053			550519		637200	861594	549408		466168			391087	259589	245115	118016		121563	147163		159213		72320.2	81100.9	152973	61477.8	213275	256869		136743	422875	340264
AAYWEEEPAEVRR	Q9Y6Y8	711403	504915	487950	654430	684465	500440	316453	1959430	1502654	1305830	733488	1245529	1322491	883269	786515	1.10369e+06	640653	696149	1.0264e+06	1142510	1.5369e+06	2650887	1566032	462986	909885	1166550	906892	463782	1022430	725943	553863	92529	325121	170820	475940	317596	268870	219671	133740	272869	178796	543080	1050650	520916	490494	1118630	712656	407273
AC(UniMod:4)AC(UniMod:4)AHGMLAEDGASC(UniMod:4)R	Q07954														44181.7	76067.2		956185
AC(UniMod:4)ADATLSQITNNIDPVGR	P62873		1766110	591478	1106090	913417	1142820			2072560	1263520			2399020	2054540			5565520		2489730			2832080			2150300	2133550		3123050	1551120	2912140				2276250	1397790		1702850			795210		510024	643909			831958
AC(UniMod:4)AELHQNVNVK	Q96QK1										51615.1							149766
AC(UniMod:4)ANPAAGSVILLENLR	P00558		99438.9	183762	227315	662235	103038	352919	145975	1655732	4837475	935242	729236	120621	4301945	4594420		4392050		1.13817e+06	168450	142788	3.31422e+06	649312		203717	398128	234916	451376	559006	157457	92345.4	28162.1	852564	553307		192913	348296	215560	154936	397935				305121	199040	234740	614415	213356
AC(UniMod:4)C(UniMod:4)SLGGEQGQPVHMGDPELLGIK	Q7Z3D6																	289552
AC(UniMod:4)DGNVDHAATHITNR	Q9Y5A7																	18336.4
AC(UniMod:4)DGNVDHAATHITNRR	Q9Y5A7
AC(UniMod:4)EDIDEC(UniMod:4)SLPNIC(UniMod:4)VFGTC(UniMod:4)HNLPGLFR	P35555										1542330				749044	692839
AC(UniMod:4)EEAPPSAAHFR	O75339																	1792040						172304
AC(UniMod:4)EFAGFQC(UniMod:4)QIQFGPHNEQK	Q9Y490														193214	200188		564238
AC(UniMod:4)EPGVDYVYK	P01024										5338730		470656		3823560	3725550		4714660		389079			758674	241843										621367	158762						95539.6								191108
AC(UniMod:4)FQVGTSEEMK	P35658
AC(UniMod:4)GDSTLTQITAGLDPVGR	P62879					188365		208869	674789	723312	827284	474899	369185	1130170	647874	757811	1041190	2682840		1094550			1403135			992786			1.10259e+06	691622	664814	742006			254701			1.20735e+06	688077				335820		72679.8		1067020	445078
AC(UniMod:4)GLIIFR	P50583														339238	272210		451635		172256			1017520											105683														160461
AC(UniMod:4)GLNFADLMAR	Q99536		147004	31478.5	285726	564905	297884	841504	431592	2476320	1334735	1541280	680018	354609	1236505	1205975		9695360	190594	1917650	341404		2320375	901099			307860	845140	348795	403626	417350	239706		198223	156634		97927.3	467311	77148.8		139930				287802	245200	156765	455355	179999
AC(UniMod:4)GNFGIPC(UniMod:4)ELR	P22234					223435					1142730		399060		701743	665778		1537500		265588			306364	106928						193765				88600.7			151167				61948.6
AC(UniMod:4)GVSRPVIAC(UniMod:4)SVTIK	P55769									131601					698843	567065		856674		146609			571177
AC(UniMod:4)IGFGGNLVSIQNEK	P22897																	302277
AC(UniMod:4)LDTAVENMPSLK	P49327																	1029260		527732										209187				132405														94846
AC(UniMod:4)LISLGYDVENDR	O43707
AC(UniMod:4)LISLGYDVENDRQGEAEFNR	O43707		188650	82486	139819	874376	1034970	1093910		429327	756009	8273690	12401500	761235	2.27824e+06	507641		2.51429e+06		1387590	196770		1706560	15226000			252228	280463	930965	789197				2348170	5166600		165398	153855	186788	5398280	3175470				1454210			1103390
AC(UniMod:4)MLTTATAHDGDVNVISWSR	Q9BQ67
AC(UniMod:4)NDATLVQITSNMDSVGR	Q9HAV0		276513								114526				120824	113118	274110	812174		454561			115313								517481	429386
AC(UniMod:4)NLDVILGFDGSR	P12111				220493	407480	472468	792203			59515450	1.36422e+06	921541		14472600	15627410		4.34689e+06		632502			764797	275291			405377	736859	560155					448129	402332			342484			313899			195985	1.22319e+06	1.14555e+06			176110
AC(UniMod:4)NLDVILGFDGSRDQNVFVAQK	P12111										5273210	1051700			4327950	4333870		1348760																												456813
AC(UniMod:4)NQLGQFLQHR	O95782					167799				163650	700324				354549	409055		1685515		292348			588276											25891.4											81232	59260.4
AC(UniMod:4)PRPEGLNFQDLK	P15927
AC(UniMod:4)QIFVR	P52272			1239150	693348	931612	514668	976000	427079	5174770	5796670	3265770	1649840	559764	4208740	5104240	241521	4086680	348849	4490400	285486	278871	7931820	1534410		849750	1181780	1022500	1240600	2864780	367034	292026		1540550	1154050	148444	702567	661216	687596		1397640				501431	385668	631715	2571470	359467
AC(UniMod:4)QSIYPLHDVFVR	P61247				129746	192840		141789		306876	942386	225581	367319		647342	629938		2.10029e+06		281316	79159.2		242646	122341						148798				306603	108038		137992	158210	69894.1		68789.1				80064.3	63359.3		235065
AC(UniMod:4)QSIYPLHDVFVRK	P61247		129475					67229.1		372303	524928	216828	201592	173821	551246	630724		1.33532e+06		146058			237473	43071.7		729891			160702	380497	80077.5	82907.1		264181	128888		116293				46614						120267	75101.9
AC(UniMod:4)TAQSLGNLLDMMYREPAR	Q16854									146185	130993					163781																		50765.6	24457.8
AC(UniMod:4)TILLR	P49368					625338				1806290	3156290		509159		2633790	2584040		4258010		1315680			2390150	499853			378137			873193											196732					124251		625061
AC(UniMod:4)YALENFVENLGPK	Q8TEX9
AC(UniMod:4)YGVLR	P23396															1968090		5291445		1124110			2693220						372436												275884
AC(UniMod:4)YLSINPQK	P42025									156770								794179		131011																												50214.3
ADAAEFWR	Q13191	530733	504342	375405	321105	491583			706105	787999				557516			281849	825060	244785		212983	791204	460031			469393	597584	326368	193043	373003		152507			102750	291203	232809			151786				488653	253542	178491	222888
ADAASSLTVDVTPPTAK	Q9H8Y8	680334	521277		417609	333121			1532150				1917720		629906	689058	1922380	931968	1.16648e+06	724363	1319950	1206900	2170440	610971	593060	1198650				1137950	1064120	597166	892119	323510		1085530	372340		909198	1524870	733012	372306	500518
ADAEAVLAPPEPAQ	Q8WZA9		70620.7	87609.6																		158197	811570			82160.2				107513	47389.8										46288.7
ADAEEGIFEIK	Q9BYX2	203650											1240030	883379						454015	229943		364102	256539		352921	214106																99604.7	73558	108300	87401.4		247733
ADAEENLEDAMEEVRK	Q68DH5		579360			220116							353429	269137				311520		356338		520327		357047		376899																		199276			151962	172873
ADAEGESDLENSRK	Q9Y490	784805	836795	639609	1763430	2247245	879266	664048	2481085	2538625	735440	79958.3	118476	167605	41241.1	123237	768262	973804	353967	1537364	1.07564e+06	390572	2806580	1.2882e+06	945737	1.12913e+06	1653332	1641870	1236130	261798	276496	1.03688e+06	238436	183089	325296	361814	399077	247975	108207	140943	93557.8	181369	700282	1600035	986046	786362	1.39256e+06	1.70175e+06	649820
ADAELDDPESEDVER	Q9NY47				242764			216077																														268748
ADAENLIYTADPESFEVNTK	Q9H8V3		116044
ADAEYYAAHK	O75477			249948	128537	155991	196099	237674					36912.7	14756.1			30592.8					65933.9	97433	23952.1		25751.7		367505	122564			78723.7			34280.9		37968.6	56691.8				27147.3	71847.4	206034		23834.6	358614	65014.1	86937.6
ADAGFVYSEAVASHYMR	O14936		45637.2	109451	105813		121937	90540.1	172700		274614	213632			275838	227973	227283	258475	111804		155608	299193		316465	79280.6		476483	326788			45786.2	50592.2			90581.8			96828.5			37815.2		270134	147438		46194.4	160978	250286	43277.3
ADAGHAGVSANMMK	Q9Y657	79519.6		56675	57712					227872																				51266.5			63454.8					41470.6					25835.9					14192
ADAGTAVTFQC(UniMod:4)R	Q8IUL8																				148170																											210595
ADAHEEDELRAAEEQR	Q567U6	343740	539252	256652	334077	178296	77802.1	99878.4	386508	470999		354915	327662	248629	117819		286770	252892	111897	581253	281802	313142	450107	324747	99852.3	394068	324693	254568	295688	341675		397331	175621	197346		245919	156984	337139	207436	152027	261714	295924	174458	218812	152332	61283.1	349581	269068	122018
ADAHLGSSSVALPK	Q8NFQ8										567409														246666
ADAINSTQSTALHVAVQR	Q96AX9																							171429		172173																					29131.5
ADALMPQETQALK	Q8WYJ6	1401020	1580490						735421	5336400			778118	849541				1761660			1061680				613798							589761		487158		486387	1035890						179784	722221		297163			375831
ADALQAGASQFETSAAK	P63027													769282				123870				485482												241185	245799		64640.6						426496	449378			379950	207609
ADALQLSVEEFVER	Q6NYC1									1436350	1308170
ADAPVALVVHMAPASVLVDSR	Q9BQ52	130860	59386.1	97414.2	176890	141165	113217	114903	227217	541862	292976	501750	578728	572474	194470	161739	272941	345075		378114	168698	524250	832939	256516		374269	485911	380025	144577	213845	87113.8	25366.4		49020.5	23344.9	31897.5	78232.7	101098	133837	26854.2		17931.6	91740.2		20445.1	39315.4	263095	146716	55886.7
ADATNVNNWHWTER	O95433	949267		804912	246210	417680	557652	121350		592826	1108540		1396814	1100566	1.16715e+06	996672	459623	280913	544806	960015	624638	1398055	1772845	764480	484464	839098	665966	753126		1332970		204563	114308	557031	235496	334038	391070		558354	671965	512330	459902	808522	452600	340696	257461	607278	317524	241493
ADATNVNNWHWTERDASNWSTDK	O95433																													246251									77350.1	67494.5
ADATSSQDSELER	Q99504	44393.4		102710	102194	64372.8	41788.6	11105.8	74674.4	93665.8	79565.3			10993.9			43617.8	31227.3		68493.2	24502.9	123706	152900	59631	20066.1	95781.1	75438.4		42101.1	16555.3					7866.12		10794.7						64721.5	77011.3	13542		51692.9	37395.9
ADAVQDSEMVELVELEIR	P49411		92146.3	361796	236371	133664	175818		694231	403256	1.16459e+06			692050	860432	1124945	394369	463229	795314			148444	2266080	517165	496315	1056400	199781		296404		225787		67042.7	629905	134816	382640	952073		566079	324389	505906	104894	502890			137009	435013	285638
ADAVTLDGGFIYEAGLAPYK	P02788		142836	198142						1152060			1421260	6082755												298140	182803	215846						591774													417506
ADAYAQLELR	Q8N961									2800740																															528621
ADAYTVELENAESR	Q8WXH0	365708		468410	604729								1457150	1227070			591530			694582		1191720	723691	620936		481946	1065730	1160000		204969						363413	220056		135909	248077	129561	203049	280771				652957	963404
ADDADEFGYSR	Q7KZF4	897007	238364	1434560	881458	1000020	887280	236653	544503	1253340	419925		2690170	1425460		691378	1104880			1918720	539868	1012870	2102330	1446460	633734	2347830	957977	669414		384000	619621	397151	105498	520295	429343	585335	491210	171268	372138	231938	825543	312743	1568970	996698	527945	206488	1321430	1254850
ADDANVVRDRDLEVDTTLK	P02452	135511	80912.8		321858	107252		158057	505040	292346		412873		252254			285479	285613	195602	331220	635982	280846		311504		178715	226359	634279	184468	121911	360182	262122	147144	67828.6	103097	39353.4		112499	29153.9	86785.6	74365			193032	82557.7	81148.8	136694		227630
ADDDTYVILDNLR	Q9NS00	222556	151337		68205.7	100464			162917				393653	437527			210421		98331	309116	113668	400291	297288	270430	32410.1	291257			120842		94171.5	53197.9		57788.2		119824					77921.3	59758	223738	167203	41923.8	52524.1	209519	155875	23511.8
ADDGFHLLLMTPK	Q9H6R4	14319.7		41590									97899.8	74063.3						42064.2		81494.3	88978.9	57571.5		63348.1	42214.7			26389.7				16831.4					11757.7				19549.8				45381.4	23759.9
ADDGFHLLLMTPKPMIR	Q9H6R4					15895.9				107408		74806.1																											18716.9	35211.5							47400.1
ADDGGLTEQSVAQVLQSAK	Q9P299																249305	138704			357655			468081																				288533
ADDGRPFPQVIK	P04075	31527500	10945200	14100000	23036600	12976050	14872690	9294450	30147900	26567050	21831650	27323000	32531300	30351700	17201350	17692500	33199250	17241750	9907385	31100300	10970060	19345600	27498650	40564300	11198335	25054900	18085350	15734650	17432600	5417540	9769600	7119810	5303295	6122575	5491310	11779500	6334055	6594525	3299390	8012275	4292180	4780305	13707700	14162500	11529035	8511345	20013850	16685550	9943435
ADDILASPPR	P39060		473189	1158840		668874	1070550	654687		860395							819742	590745		1003430	924767		1522170		2138740			1362580															676792		566937	361707		779718	479810
ADDIQKRENEVLEAWK	Q01082																																											46496.6	64270.5
ADDIVGPVTHEIFENNVVHLMWQEPK	P06213																												68662.2
ADDLEPIMELGR	P52564	1068980	556095	1.0953e+06	1153077		739518	2.66177e+06		1131100	1041240	2423400			575671		3982030			2730580			3277930	4276970		2904315	1025120	788897	789456	3005250	548718	346652	287475	1034037	399291	494953	692080	928938	926280		233609	196179	1806005	960130			2787665
ADDLLPLGDQTQDGDFGSR	O43290	628717	139246	412824	447383	753187	1231490						900870				748205					662626	673044	615567		1079090			1172550	578956				416235	415307	293757	321479	258778	474136	358371	306740	301915	709984	501896			714648	451341
ADDPLRLDQELQQPQTQEK	Q12888	608570		605875	637907	338196	735486		1368100	228204	688294		1311790	738436	1272240	1906640	899716			1451370	358629	1059360	2254890	1548650		1077490	1026420	1727110		834170	1338620	1097700	1114260	498868	902187	515018	241123		340637	408677	964284	1010660	454083	677604			999713	603482
ADDPSSYMEVVQAANTSGNWEELVK	Q00610	1302060	1460920	1171660	1909330	1340550	984303	870073	2047890	3706940	1975690	2518930	3306070	2912360	1848070	1908130	4377200	1606240				2712810		3260700		3606940	3382620	1749320	1780690	1009510	1499700	1258770		1059820	848743	927149	693142	625084	674903	711594	284141	839536	987776	1460380	1290640	655586	1478600	1648290	716310
ADDPYAHLSK	Q8NE71	444653		883951	781626	555176																	1893790	410052		816015	584868	559422		1356340			238673			438413	264545		523198			156333	625603	425039			1120130	444231
ADDTERLVEMEQVLSSLNK	O94911																											80841.8	52232.1
ADDTSAATIEK	Q9Y2W2	126498		312466	231383	259896	206754		150143	107768	114434		19902.2				162812	36319.8	164481	147160	130157	256148	745084	150571	136234	353779	186320	202101	249378	242679		114399	152685	72491	56827.2	109061	110809	61907.5	96538.6	154788	64990.6	55505.1	414245	239636	55079.7	46946.1	473822	291273	79403.6
ADDYIEITGAGGK	Q9Y3Z3	9451320	7898060	3407190	3014260	4564900	1463390	1311140	7428990	15829300	2311120	1668730	7908920	9307020	3361190	3011380	2561450	7880130	3828890	7719030	3224920	3286150	13651100	3250300	2635670	5136190	8431110	5004290	4379590	2947080	5049730	4269960	482023	3604710	1807830	3386250	3349700	672728	1168580	2245110	2386020	3179680	1907870	3412070	1967800	1759340	4881710	1363850	2117860
ADDYIEITGAGGKK	Q9Y3Z3	2.42293e+06	2239300	1402124	1.21266e+06	2.05282e+06	337440	405121	3.29486e+06	6275315	560702	543522	2.57178e+06	3581585	1121363	1.11389e+06	1.00615e+06	2592390	1.47331e+06	2.63826e+06	1.21761e+06	1.37396e+06	4.5097e+06	1.20109e+06	732106	1825730	2954190	1.7582e+06	1.79268e+06	702936	1582480	1.0481e+06	124567	763422	379719	720056	633832	276487	222575	462671	429912	731123	579870	1.46544e+06	711928	583388	2.00947e+06	583482	913352
ADEARPNTIDFGKDDQHFTVTGLHK	P10586																																							99705.8							62129.6
ADEAYLIGR	P11498	502667	360516		637008	1479520	1021660	197451	1708890	1042270	379967	274324	1990670	1413580	257324	277232	739553	803690	443323	1058400		1360960	1397010	2040880	407945	1565710	1141350	480633	464309	318130	966113	582354	517103		241763	344339	132397	120785	164843	308995	461080	55165.6	348624	601505	190308	118557			156348
ADEDFVSYTPR	Q9ULE6	302101	307081		244245	343532			916005	1123660	646746				405758	445706	223501	391539		421867		408187	364776	297628			515561		657240		490077			252330	269627	381875					150845		367263	523001		259243	259005	220964
ADEDPALFQSVK	P48739	570722	465596	599550	423810	414282	290771	282058	874024	1057640	360235	207852	1541283	1.28203e+06		247328	819458	933311	206467	845954	349220	681190	900855	965260	338257	393411	532310	401314	260486	286078	372707	196420	108041	241306	156917	268241	272270	86640.5		26318	203466	65453.1	309746	474367	346956	232356	467060	653594	147376
ADEDPIM(UniMod:35)GFHQMFLLK	P61970			40997
ADEDPIMGFHQM(UniMod:35)FLLK	P61970																																102741
ADEDPIMGFHQMFLLK	P61970	1218282	1.12808e+06	1826286	1988565	1.12402e+06	1186193	1.02274e+06	3015220	2758750	2274815	5063155	2892710	2241360	3199320	3109110	928986	884970	956350	1822915	1061390	1593850	1012070	1154530	398869	691004	1807150	1528775	3788230	2100700	1.56462e+06	1478314	2108150	1526290	1445520	1095741	1.00678e+06	2958525	1218205	768748	1599540	1271530	1.64153e+06	1231500	507062	471869	3820655	2320250	811150
ADEGISFR	Q06830	95025600	100806000	97258100	83724700	44576900	37900300	23134500	170556000	206377000	74914400	86275500	91382400	94764700	53263500	59084200	136411000	127499000	68484700	124455000	72445300	121552000	108705000	115525000	43953200	82490000	79094600	51148500	68821500	51348600	91916800	60060000	51659200	44485000	58567200	48423300	60993500	37393000	33305000	46391400	25028300	40521800	88405900	55666000	40310000	29154600	78328400	46638300	23101100
ADEGWYWC(UniMod:4)GVK	P01833																	607668
ADEHVIDQGDDGDNFYVIER	P13861	1.77609e+06	1.46363e+06	2086455	1.80439e+06	1.54041e+06	1.05543e+06	1.6495e+06	2.67622e+06	2.31377e+06	2238470	3.9843e+06	1263722	1.0296e+06	2.18841e+06	2221240	2817200	1802320	1607038	2.34693e+06	1267099	1.16034e+06	2.87312e+06	3.0158e+06	1.36012e+06	1.63934e+06	2508985	2611790	2.20887e+06	995384	1.41668e+06	1.02027e+06	1.24568e+06	1018868	1.85185e+06	1.30833e+06	1.13801e+06	2.07602e+06	601194	918953	1.39958e+06	940263	1.07401e+06	1217789	510309	425868	1780595	1125155	465202
ADELNQTGQILVEQMGK	P46939	345859	436799	252494	485390	454629	552884	387790	1141930		606921			517268			662169	838756	433954	885393	572415	393366		694512	498899	462510	924566	807028	1014980		473134	425960	333848	275721	289192	261896		405824	170007		221882	281096	278688	447211		300566	372086	436823
ADEVEWILDLKEEENELVR	Q68DK2
ADEVLEILK	O75643	74354.6	82775.5	70107.3	57415.3	47125.4	59478.8		131171		133647	73854.4	182418	198184	88179.9	74193.4	91233.5			92135.1		94131.2	237522		24776.4	132213		45513.4	82471.8	153407	58934.9	59015.4				53893.7	45845.6	20992.3	43396.3				82312.3	77804.8			127868	167804
ADEVTLSEAGSTAGAAETR	O75781																763020								1227140											174843											369395
ADEVVWVR	P14868	7803850	3781320	6925730	6187760	5216420			8742710	10058600		4248480	5726470	9893890	5336590		8843120	5538000	3546800	8521060	3724220	15243700	9093690	9586560	1640570	12107600	5936130	6510120	3173790	4044220	3710820	1803880	1470350	2194800	1765090	2446660	2242240	537634	1249670	1223740	351785	887921	5633670	3530830			8376230	7842410	1582340
ADEWLMK	P35580	6033885	4366325	5627735	9387640	7265445	4104185	3376280	25278050	9817675	5661050	3581015	10808115	11400730	3567700	3858930	10673975	20544410	2523725	24475050	7901705	5766980	8303920	19049195	6633175	8684225	9498295	8243880	6153915	2595260	7879710	4881795	968452	2540980	2926200	4356995	2721655	2714665	1363157	1.37141e+06	3345005	2458420	3.40924e+06	7113260	10473130	7094510	5271565	15895420	2.45496e+06
ADEYYPEHTSVLSTIDFGGR	Q13017	395915		133925	248982	186782	186646	167375	467216				562892	421145	204080	146187	246659	308856	177479	459396	211503	488008	649667	357442		420861	498710		300530	185223					240903	222265	197905	98746.6		415739		228516	239603	238146	217865		325626	263736
ADFC(UniMod:4)IIHYAGK	P35580				122691	441776		104833	536420	293335	2861575		421187	312534	850926	968420		8399040		1100895	166009		613412	371503					324341	310551		145644		322982	223909		148442				188734				316262	292834		316336
ADFDNTVAIHPTSSEELVTLR	P00390	1.15073e+06	1291558	695292	2410040	1.47791e+06	1666365	2019140	2968620	4840370	3244185	8276145	2132655	1911323	4433645	4292325	3525755	2838785	2652010	2374465	1.37787e+06	821138	1864700	2778515	2155640	1.36134e+06	3603875	3429040	3055395	761786	1.38112e+06	1219868	1089535	691960	1856170	824017	756706	1.48329e+06	230342	1.13049e+06	1199841	635334	730774	1.20314e+06	821341	632747	1.413e+06	1838132	858575
ADFFEDENGQR	O95573	752954	243327	947718	642120	788806			946629	1283510			1630340	1555740	374896		1104290	1105290		1474840		1047020	1616060	1337890		2215640			288640	361364	166065	91962.5		200874	139124	164190	179317		287055	188753		391810	623328	340265		196132	940999	942686
ADFIRESSEAQVQK	Q9Y520																36594.3									78877.2																					26075
ADFLEQPVLGFVR	P02730	409240	377914	856686		1.24438e+06	209542	337929	874659	1.09058e+06	444521	527848	593091	627270	613869	679553			187890	580157	514501	837207			468130	2043450	1.13259e+06	894394	383064	2.35809e+06	426606	215794	356955	213349	370382	212194	245015	717410	1.28154e+06	364974	179692	3821890	978338	3.95183e+06	621809	921334	450016	2572089	708112
ADFLIFR	Q8IZA0	340325	166594		168745	231795	155168	80438	214221	391250	334216		685689	682552	205410	275082	202877	219133	135162		94647	819804	483921	308231	88389.1	446892			207371		147024			274777	258796	232062	172796			345046		170725	528182	292337	71081	69842	797423	249810	59141.4
ADFQELGAK	Q9H8L6					207515				497325	1523900														298029	343735	108963	519898																			217582
ADFQGISPER	P61803	2001945	1.46566e+06	3115130	1.90995e+06	1930417	1746944	1.21905e+06	3147425	3673200	3019630	1.14022e+06	3392835	4193035	1240903	1192410	2270670	3232190	823488	3375400	1374992	3448920	5875315	3468235	2967765	4665405	3380180	2723265	2455535	1314870	1983270	1243000	657707	1.62911e+06	2186910	1559770	1841250	1281100	1448130	1025090	1948360	1765390	2187015	2486135	1324761	1053967	4144200	3055580	889335
ADFQYQESNLR	Q5HYJ3	380779	402760	856557	334502	631676	411511			727552			469709	534167			434100		360431	413069	472061	544561	396782			735421				317883				127513		216658	206042		355935	371059			243149				355399	367853
ADFQYQESQMR	Q8TAV0	115338	112804		177896									122128			187165				131735					228452				46510.8				72671.5		93108	73534.4		24201.3	175192		116986	79957.4	147153			148286	70934.1
ADFREPNAEVPRPIPHIGPDYIPTEEER	Q9NX40	849164	719996	1.65806e+06	581791	1.73319e+06	863281	297074	1664600	1.54372e+06	1498173	209132	1586930	1.37836e+06	1.28318e+06	1.19243e+06	1.57245e+06	1.1849e+06	1.43832e+06	1.70354e+06	833207	2.26696e+06	1.83679e+06	1.30742e+06	522776	2.40599e+06	1.22402e+06	686960	814006	299168	332119	196488	369030	583796	621376	872349	1149272	177225	340244	515019	713142	273375	1742710	997252	355906	258817	1015094	1234959	170160
ADFSGMSQTDLSLSK	P35237	558433	290488	655619	96113.7	179807	2011800	2371190	647426	1259250	2622620	5487310	2363710	638098	3478530	3262840	962747	795571	2034370	1274890	1421900	383330	719779	1559280	1144200	540219	910888	2219990	2354990	1148060	1535690	1324820	1878850	710816	76017.1	359131	548006	2294030	379691		1045560	1153810	681939	1980700	690677	552439	521696	250237	385241
ADFSPFGNSQGPSR	Q9H2M9	605285	511413	379221	609529	742233	590650		1650070	2033050			2241880	1624000			627133	634003	332222	923941		1401620	2051460	711638	229377	899170	651920	453802	377847	694477	429528	373702		289169		335095	266262	198448	251400	264004		340309	350388	660104			1402870	568273
ADFVLAANSYDLAIK	Q14318			363984		839985				2995140	1770210		2201520	2259330		1248350			1046290	779468		1348620			305994	1392390				1167400			479410			706046			774303			754242	606223						277673
ADGAATYEENRAEAQR	Q9NRA0																					48854.8	85968	51594.5
ADGATSDDLDLHDDRLSYLSAPGSEYSMYSTDSR	Q07157		159973	300026	466216		311665	236450	664903				475829		617965	637264	594988	490072	515053	640695	487149	756407	1190800	601872	372637	530691	498301		628535	248375	396964	404171	360819	219557	190477	399474	179529	358069	140307	237325	270960	484962	355898	380490			434560	256354
ADGESC(UniMod:4)SASMMYQEGK	P01008																						142425
ADGEYWLGLQNM(UniMod:35)HLLTLK	P55083																	503623
ADGEYWLGLQNMHLLTLK	P55083			399566	3283675	201181	611174	1634380	3895485	53667.3	377886	2412460	161997	89698.8	439247	364457	354261	8723115	483646	3237610	163444	1165240			1916155		635350	6556985	1446540	406902	1.37498e+06	750594	1087450			680622		343335						1692414	215752		133888	123180
ADGFVNLPDFTVER	G9CGD6	144022	242531							446830			166112	276532				128021			152411								113966		123748			73588.2		64904.1	84074.6								87566.9
ADGGGVVYSGTPWK	Q8NDF8	353044		982426													1016540						451184	205453										64908.5	59359.7
ADGGPEAGELPSIGEATAALALAGR	Q86UU1																			151942											126441
ADGGTQVIDTK	P09622	987119	1535060	2990150	2156110	1932360	864840	707695	4150370	5018050	477472	412962	120429		698426	961252	2483690	1533140	4465070	2211820	1656900	2568390	3333700	1535580	883528	3246100	4293820	1547480	2366910	1818090	1019330	1007430	1085110	1195030	681189	1993350	998704	492757	700539	2972530	1007870	476003	3365450	1071390	575567	492124	4417480	1388930	462898
ADGHAATLVMK	P83436				288818				305109													141249	236208	124253		255388																		184136				76500.3
ADGILVPGGFGIR	Q9NRF8	788527	579467	1121600	458687	601710	1315840	1007380	1587680	1593170	2254650	3552280	1432770	1645650	2434050	2294430	1898700	1331010	1903860	1806720	552350	1608000	656704	1496820	467309	1019690	2367560	1648610	2871910	2302520	833535	637674	541282	329105	879684	768847	1427450	1191190	558364	1255680	524648	619694	921003	1507000	448990	370762	759704	1435450	501508
ADGISSTFSQR	P13612	324888	510953							785605	209389			303627			224248	578879	301275	346439	300887		228036		465677	752543	462488	243834	178091	133024	306419	203965		118844	65070	278543	162435		103606		138569	97038.6		250331
ADGIVPETWIDGPK	Q96A35	750513	296495	485211	322824	1573610	390499	234128	660849	782269	761813	370168	1148260	905131	550593	560034	654053	515215	647048	786724	377592	1695710	1930500	693800	273545	1927240	977796	354246	416842	466696	177984	109715	92702	454601	236997	253950	523947	163244	285739	250474	330275	154988	388908	400878	105702	94696.1	674897	876882	51112
ADGLAVIGVLM(UniMod:35)K	P00915																				73581.9
ADGLAVIGVLMK	P00915	797295	1426410	4678810	269223	1086180	298323	2377590	1644040	6181970	1819820	2226730	543698	191174	3221050	3423640	473846	865452	1713290	472295	8964790	1301070		708172	298253	572795	1364860	1752690	997919	16657900	662530	531246	1033860	686480	823628	1043250	1220340	1347670	7469730	1068010	231200	5357590	5235260	4695700	777932	646338	602484	6637030	840742
ADGLLGMFLK	Q8N766	314543											186344	139502		457791													324424								134530			72806.7			64216.8
ADGM(UniMod:35)LHISGLSSVDAGAYR	Q9NR99				153133				463632									329141			315087			428632							207834	130922													446775	353574
ADGMLHISGLSSVDAGAYR	Q9NR99	538715			6.28571e+06	489357			3902240	723861	322232		988272	1092140			2727640	2601330	582894	3996700	4791320			4108390		2641120		694679	739446		3650920	794165								737962				2854820	786342	3039610	1287090	2044670	374532
ADGNQLTLEERR	Q6YHK3					224091											398685	159342	142787		222968	155340	87762.3	242967		26918.9																						255120
ADGPPGPHDGGDRPSAEAR	Q4KMP7	36065.8		131830	131560	102092	149217	100626	87000.7		156972				50351.7	79736.5	76213.6			224236	171148	450908	255806	134873	165993	166289	231404	161655	102051	21071.5			25852.6		28750.4	15951.9	17728.8	25214.4			26838.2		112140		62473.2	84705	214095	144710	34716.1
ADGSSLPEWVTDNAGTLHFAR	Q13308	234786	309944	321022	649480	386002	608585	1.19559e+06	1915570	547034		4794260		602995	653111	717791	1614011	1175720	1399820	1713192	1114200	1550110	976025	2383630	444517	991221	1441520	1821810	1777380	712786	866329	405529	665580	112954	547020	261645	120178	1171577	424847	199968	197313	246975	156877	1009410		193966	596781	457978
ADGSWREGDEVTLIC(UniMod:4)SAR	P50895				138560	354660					297954				603560	1125790		309124		767014			1206820	356993			485526								213999		360327				379221						105923	197358
ADGSYAAWLSR	P0C0L4	8433480	2220110	6838670	4305360	8797800	8168840	9069020	13064600	4112700	33448500	11012500	18250600	11898400	23293800	22998500	9539700	15448300	10017900	12798600	12832900	15340400	7266580	9468210	17439700	8997100	8027720	22740900	9515190	4007880	9912530	7893170	6792010	7778640	5089020	6676130	2519790	2680680	1297020	1948730	7006430	2757980	13334900	3108370	19175400	15120600	8668240	4389010	18702500
ADGVHTVEPTEAGDYK	Q13445	97816.9	130086	326946	283942	94545.6	157243			234508	101443		737590	452874	228259	222068	191000	375895		597370		673183	440830	273696	199655	734996	589323	182484		197282		33709.9		151391		30512.2	71974.9		61862.9		96689.4	130234	166513	264217	89136.3	83162.2	264286	242666
ADGVPVYLK	O14548	2077620		2474090	1050620	1692140	1143130	255899	2601930	2023060	3233620	238955	520789	1004070	860353	846713	5026740	1292660	1451630	1373080	1215760	806615	2118590	3994650	720942	3748490	4262810	877268	858474	537945	815356	416272		1248440	464208	2097940			252400		789125	337202	1064280	1567120	447965	322604	1040830	1129770	290436
ADGYEPPVQESV	P61247			2128110		167740	1606290	1184320		680848	1037450	1512710	2677090	1138270	1594140	1011660		586503	1063880	1548170	519768	1798500	2864320	746437	1238670	1690580		1797150	2135930	1441450	2154990						1039580	853208	701186			161766	1950400	1772740	878761	489717	2748070	391813	332771
ADGYPIWSR	Q9NYB0																910168					1061980
ADGYVDNLAEAVDLLLQHADK	Q9H008			240093	198644		240413	694280				934602					250340	335087	419911			311561		361280	197363				657209		174595	251968	215350	80154.3	383744			819396		200718	105203								287384
ADGYVLEGK	P62241	12522700	11939700	16627200	10813100	10276300	9123720	6619270	17721700	24302700	9389320	10208400	6449100	5707740	5361030	5944710	17432900	11916400	8132550	12060400	9526190	13318100	16198700	9915980	6405840	24048400	13515900	10113200	11857900	13596000	9775590	6924330	2386560	3565140	4717640	6407710	4709950	3585310	3523890	6161390	2958160	2672480	12077000	11378700	5391490	4935100	22330500	11811500	5601840
ADHDFVVQEDFMK	P62333	1990714	1.42317e+06	1252889	1238967	1334572	909900	1095617	3030095	3217335	1549251	2505260	3322635	2721555	1508366	1.66038e+06	2184015	1.79859e+06	1285410	2858675	1.61218e+06	2.91148e+06	4660475	2.46786e+06	793398	2554615	2.08636e+06	1632076	1351507	1879043	1.31903e+06	862397	543807	1.02764e+06	966860	916266	957802	638048	888999	769491	745964	994653	1637096	1.34108e+06	603484	415473	2.46321e+06	1696410	565510
ADHGDELPFVFR	O00748			163784		121341	24525		141614		89942.6	100370	471894	414886	320052	268758	148573	64603.2		149729		1.32177e+06	502812	141964	37202.7		100388		55374.6			35831.6		19443.7							29282.6		59162.5		18009.9	15062.5	320159	240986	16213.4
ADHGEPIGR	P08238	82605.5	39586.8	4696070	412674	207568	418898	852217	210661	671302	41527.8	565058	545615	763816	260916	375928	651728	159764	282559	1103640	534254	1138840	1345820	728318	135099	952782	543827	213410	122184	314005	212910		80857.6		8693.47	116225	59304.8	175313	13679.6		70847.6	98760.5	3251500	294476	880049	439255	1683110	109094	495697
ADHHATNGVVHLIDK	Q15582	2.44352e+06	226083	1500133	1.78718e+06	1.8575e+06	2668070	2.41854e+06	3.0374e+06	391721	2.26924e+07	5.36584e+06	1.41049e+06	1617111	8.50915e+06	1.03268e+07	1501382	1.80415e+06	3.76978e+06	2.27739e+06	1209399	488361	2.10989e+06	1909510	1.63776e+06	408345	5.33669e+06	3.46225e+06	6123610	478808	917077	575786	548831	1.7565e+06	1.66917e+06	297916	533399	1.22484e+06	652775	92623.1	1733600	786865	1456732	1.06845e+06	8.56026e+06	5.30994e+06	125941	345327	8.33991e+06
ADHPFLFVIR	O75635		41816.1		12138.7				18679.3	63889				45183.4			108495	121052		208965	39351.4	69809.5		48321.1	24157	31416.1		29279.7			15383.9					17396.6								20242.1				17764.2
ADHPPAEVTSHAASGAK	Q9UHB6			31485.4	50671.6		46072.7	37711.6	188361								50242.4		25888.5	72031	149308	93363.4	101836	63588.5		36292.7		70851.2	41620.9	50855.8			63063.1									38750.1	34377.7				83055.3	56282
ADHQPLTEASYVNLPTIALC(UniMod:4)NTDSPLR	P08865														1886700	1961440		955719												564505				373912	245621
ADHSAAVENQLSGYLLRK	O94887																											35567.9
ADHTLSSLEPAYSAK	Q5VW32	820883	1340320	1365619	830534	713202			938145	1.4514e+06	1277170		1855730	1.48144e+06			1225180	916498		1476780	526935	1037726	2810930	1402785		1924965	1371345	524143		973629	563118	655244	139200	414136	507921	894024	677072	181637	185582	239070	186590	546953	1.22296e+06	772010	209152	168010	2253380	707321
ADIDATLYEQVILEK	Q9NW15
ADIDISGPNVDVDVPDVNIEGPDAK	Q09666																						978698		166860			687331										128631
ADIDVSGPKVDIDTPDIDIHGPEGK	Q09666								440773	304720	764904	934461			548898	431654			466224				512257			552320	653399		466266	298196		211440	536888			434134		175455		283791			368128					507167
ADIDVSGPKVDIEGPDVNIEGPEGK	Q09666	602967																					1357980				1216970	1509270		1214010		1179470	881455			1704800		479712			411953		766922				429379	1010870
ADIDVSGPKVDVDIPDVNIEGPDAK	Q09666				940907				621798		1.53576e+06		833117		1302610				358241	691961	667844			220451		1478420	1583970				1147890								54354.2	1227700							1087610		170108
ADIDVSGPKVDVEVPDVSLEGPEGK	Q09666				356410				1165440	613490					1062060				1297130				1591760	406353		1176470	1606420		1181790	627802	749729		670683		212877	929009		378332	323504	911828	260282	227371	346745				207929	719309
ADIDVSGPSVDTDAPDLDIEGPEGK	Q09666	1412850			4326340				9588680	4077900	9129850				6419870	6238790	2151410	2031690											6010680	2435750		3284250									2724310						2469770
ADIEEIK	P80303	572289							1719780	1521760											824973				914177				812809		339698		652149							284381	438548
ADIEISGPK	Q09666	276996	376967	2295780	2950100	902025	664180	879474	3748680	1475100	3735760	1758660	744748		1905530	1811680	1405360	1251460	2108570	1959690	1078610		2497990	1177500	1999690	1913570	2247730	2222020	1869890	641825	1173260	682049	3434580	291396	564079	1155850	414112	969348	114132	105920	380623		5033120	518509	1315250	925377	1871080	6144720	176080
ADIEISGPKVDIDAPDVSIEGPDAK	Q09666															1036280													903217			808436		147420			230228				340929
ADIEM(UniMod:35)PFDPSK	O75369																					195623
ADIEMPFDPSK	O75369	1445900	1374070	1857500	5292330	3989400	1203380	3254360	6355270	2880060	1302120	5198350			6958960	6392500	3367510	4714440	852529	6857000	3338990	3946380	2612790	5652450	1959670	2438490	5907140	4035200	3388340	3033810	1253690	1014520	826582	1509940	2564360	2362940	2072620	1964270	1593120	867605	2143040	2758470	2406880	1527360	1408680	1672450	4703210	7337420	379361
ADIESLEQLLLDK	Q8IZJ3																																														380145
ADIESLVTEK	Q13439	650957		504785													347476	205354		438890	213177			698145		530808			205399				137245		152652					349402			559686					253315
ADIFMFDEPSSYLDVK	P61221	1457300	1171530							1416290				1949940																1310810													1350170
ADIFVDPVLHTAC(UniMod:4)ALDIK	Q92896					55191.4					156376							890785
ADIGAPSGFK	P42768	501823	336518	569993		587365				1580820				545422			243754		761276	424923	582859				542020	743456	347285				807833	496938				259220	403445				61418.3		602115	495195	431706	325416			436915
ADIGGMLPGLTVR	Q9NYQ6	214401	282766	153770	247332	268024			185122	631839	171002		284869	194968	600790	579376	567850		221244	426410		449716	959204	541637	28290.6	387153	1529614		78206.8					27584	141349	369336	259308					141410	157647	269575			224167	397142
ADIGTPSNFQHIGHVGWDPNTGFDLNNLDPELK	O00401						622107	526033				1219920				1189650			367001				1194180		305500		567487	662304	835840				368994					758732			311558		441981					330201
ADIGVAMGIAGSDVSK	P05023	360067	99338.2	660884	683220	807693	702821	674956	676363	602924	1070160	710876	1031680	988681	1040220	968043	907572	946535	615576	1.25009e+06	339914	1200180	1283380	472801	337076	1079250	1246270	877647	857349	215382	349593	167349		158554	405515	518908	202956	432373	122881	141875	140466	139462	437553	697172	299542	386650	931384	829671	254917
ADIIASSDIEEFLR	Q06418							78417.6				398566																	204618
ADIIYPGHGPVIHNAEAK	Q53H82	234903		209653	272007	164251	189563	165953	348003	281913	257226		496856	393148	185925	122511	142274	179603	179856	157458	113355	298809	208758	187626	34708.6	400004	299567		106276	47920.3				54230.9		134861	65860.4		25321	74598.7	116330	99926.3	167476	186179	81042.9	86272.7	98891.7	208337
ADILDGALMRPGR	Q9UQ90	160512	128447	144230		129685	151418	75345.5	208223				264132	167109	206780	225615				187036														106748	101860	52773.2	87554.9						328601	140588			110765
ADILEDK	P52272	4446170	3626680	7809800	6860570	8776930	4577530	2355780	5362720	8313920		539537	906551	1234900		757467						5258520	12423800		1671630			3322890	6679650	5518400	747612	3118820	2999660	2199030	2792200	3883320	3329650	1338660	2425130	2182760	845522	1678110	7842380	8071250	2497440	1467700	9466360	8200380	1904020
ADILQVGLR	Q9H074	2561720	1271470	3207070	1992710	1142410	1135470	422347	3381650	3014120	2384740	1287030	3986250	3662680	2109370	2083990	3058030	2230960	1169830	3533000	1271350	4759480	3164590	3419170	589795	4610720	3382650	1634280	1870650	1635850	943608	662149		726926	1039780	1041760	903852	287555	503023	1225050	640894	1039930	2171070	1612160	546370	440502	3672730	2379340	394384
ADIMFLVDSSGSIGPENFSK	A6NMZ7			170041
ADIMIDFAR	P24347		185199		1702780				2715160	302967							563886	2691640		1275150	830675	898343		626513		1496800					496851	311857				167774						188492		371786	154175	154840		374943
ADIPALVK	Q8IWW8					76711.6						92533.1																															59729.6					33920
ADIPLPEGEASPPAPPLK	Q9Y487												175390				204962					214503				205556
ADIQMPFTC(UniMod:4)SVTYYGPSGQK	Q13740																																						602769
ADISGNITK	Q9NZD2	479298	635242	909323	892783	294104	250065	126402	1364140	831718							540875	1090576	171767	614102	405123	678230	1.7863e+06	843649	501662	1.26066e+06	928780	486610	234969		433750	547402	85181.3	415702		369721				133246		157657	485172	755204	331635		784084	691408	148016
ADITWELPDK	Q9NR99		1378230		1781520				6374230								4733800	3406080		5639380	8313780			8061150	613937						1761320	1356390												1517080	4006910	3320800	705780	566426
ADIVFLLDGSINFRR	P12111	350500	91137.2	139026	381275	179887	677066	580200	680864	494092	5890625	7070145	684530	1167540	6153995	6192935	312207	555657	528879	688762	477741	385536	398019	246666	200492	235792	940276	3988860	1149431	68498.9	215591	217262		384872	400863	91968.6		982884	164723		543214		182454	1272863	1.0053e+06	911360	21786.8	65350.2	685755
ADIVFLTDASWSIGDDNFNK	Q99715							113045				5473950			10895800	3.86182e+06													2417036									230740			37016.3
ADIVQQLLQQGASPNAATTSGYTPLHLSAR	Q12955			119474	161354			91145.1			57471.4				555102	70421.4							123632			54427.6	47484.4										134449						236546				389662
ADIWSFGITAIELATGAAPYHK	O95747			66291.3			465345	382316												296640	105185	431664							425804	97753.7				101515	295891		79101.2	429693	151172	218396	170411	286443		321968					32379.4
ADIWSLGITAIELAK	Q9P289																																			261973
ADIWSLGITAIELAR	Q9Y6E0	261304		339315		68884.1	107093						616670	786983		451954	110421		223095			121737	211743			1185600		85353.6		476045	255881				170414		286182		154766	147274		177677	66964.5			60010.6		803307	324929
ADIYTQNFYWELR	P05108																																		523654						173232
ADKNEVAAEVAK	P56192	79531.8	65785.2	233293	202618	102115			336660	332848					82563.8	75936.7	344936	138179	215884	329388	346581	218050	337148	352090		194724	126322	156155	142004	140703	206131	101832		117245	88912	104163	70572.3		73587.1	129602	100498	96546.2	108013	159182			371558	145008
ADKQEAVFENLDK	Q9Y6N5												79613.6							95971.4
ADKQEAVFENLDKPGETQVISYEMLHVTPPMSPPDVLK	Q9Y6N5	1302170	802538	188567	512944	655421	340730		1.39703e+06	2264880	971297		1976230	2377815	1307350	1391610	623300	821422	386468	1137690	504015	897215	624799	652098		617524	713908		637782		948144	656080		494356		1645410	775742		287931	689591	281605		620019	801012	407622	203366		419319	387182
ADKRDPEFVFYDQLK	Q969V3		172554	204225		191512	57845.8	69716.7		212980				108023	180333		106168						239281				157616	135672	118675	127027	108516	61571.3				89146	61102.2	54344.6	76215.1	96938.9		73106.1		135063			200528	197949	33887.4
ADLAAIYHER	Q6UWR7					276597	871736	2294840				7100130				2287830									638814			2842380	1.18645e+06				217851		459300						252550
ADLAAQYTTVGR	P51688	546840	129341		687826		697651	307365	688944	1020140	496769	781534	262985		412861	395171	459753	422419	691255		616185	402840	603693		357639	253280	633320	787646	337320	704846	255945	209627	568836		140027	212569		168108	158773		215871		353611				1278180	584684
ADLAEEYSK	P68036	343704	439996	1080900	922714	757477	537968	334225	1847750	1550100	467474	442751	573527	344948	385410	544876	1231340	1020180	365722	988923	929941	877042	1966270	933945	392317	607884	507431		236269	358135	359059	226842	129997	176706	142854	229691	208567	144143	232018	93442.4	285657	155682	1329460	534287	453072	417430	772695	692915	288115
ADLATAPPHVTVVR	Q8N1G4	895872	757428	2421580	1719070	876436	1015658	1256026	1745097	3012800	1.03843e+06	2293185	2879085	2247755	1592915	1556575	1459751	1.06155e+06	1159104	1.48843e+06	647016	6009500	2190490	1819631	620013	1.81423e+06	2739350	1639239	2168907	886466	1.0432e+06	455911	483101	724557	607068	263533	379680	691360	596936	530238	617964	284260	1600440	1935005	666721	215673	3960025	1121190	435438
ADLDVSGPKVDIDVPDVNIEGPDAK	Q09666	224849	176479	390064	1050950	736752			2142940	1039986	1969340	2865120			2035785	2082060		327237	1612190	484576	446807		1835235	530940		644652	1523270	2570970	1471290	803638	1.1945e+06	741346	1.23447e+06	561219	269642	1234624	455978	1253790	399684	1.11859e+06	499513		681940				573462	1.28516e+06
ADLEAQRDVTYEEAK	P61106	766567	649665	475600	541272	600976	205978	144249	823092	1.31759e+06	156876	425546	438751	791954	269462	497693	956323	762175	919714	813163	705220	480770	819904	734456	309632	998111	1229439	627502	706904	434283	614578	433700	384856	170367	304806	416409	294860	236364	194102	233148	331625	284195	216760	753416	182506	158911	491614	472537	246137
ADLEGSLDSK	Q15031	418859	172461			1100940				767236			547323	474900			540606				221753	822428					1006460							184884									343736					704518
ADLELPWRPLYDMVER	Q14997						59561.2		123602																						35143.9																		43926.8
ADLEQRHPQLDYVFTLAQNLK	P46939	131321	399389	149551	262534	286214	145817	233343	475984	671445	216240	978964	97234.5	243255	262099	323529	517865	463041	266882	423865	242160	322762	382239	443588		275945	741846	717613	488454	267064	449465	248132	102407	105361	240111	285105	118374	242832	171649	110139	60876.4			208448		45310.6	234882	254254	78252.9
ADLESESFRPNLSDPSELLLPDQIEK	Q8N573				487693																						772078			282486			279337	130209	1427050		195489				307404						507955
ADLESLLQTPGGKPR	Q86XI2	131462				119807																239296		118919		190411	91560.7			173357																	94566.4
ADLEVLTYYR	Q14571				192400											345374		881125	118901							400328														103461				219470
ADLFPILMR	O75691	341671	132294	484448	443937	233049	405878	107291	397076	553945	669576	395193	824161	665974	334721	313883	173138	135784				195766				310904			347200	215935	105679	87235.3		362697	149947	199991	114266	131789	125308	94227.3		86255.3	299688	192629	189224	120290	352401	305397	101897
ADLFYDVEALDLESPK	P04196	141795		148205		81158	1136514	336340	301009		1436790	667759	1608658	434843	1.25555e+06	892174	214585	397923		1422377			204104		678592	311977		643193	1311914				244953	657256	200387			432617			132762	914705		438282	1.73736e+06	182537	256008		552416
ADLGALELWR	Q99523	492105	537940	487508	957088	1883620	309582		2394430	1031450	2020410	217364	337574	273568	910170	870468	1173040	1068270	471853	1485330	390304	2915080	1522640	1225130	165766	3370300	868425	440852		410580	480118	397883		225916	688334	684543	215200		171756	441411	813369	313120	339583	799498	234137	156175	1139730	507958	102881
ADLGLWR	Q14669	322138		140875	259457	197037	146443	99121.9			322422		437285	321629	234371	218771				332400			432043	269413		379982			199855	213608	208181	141004			173019	205838	125826	57369.5	84618.5	159446	126123	158491	376242		155043	114861	226908	273829
ADLGVSGPKVDIDVPDVNLEAPEGK	Q09666			91809.9							386243	1831690			1052750	1021770			895771											700510	1266880	1842680				953817			431206	850354
ADLHAVQGWAAR	P26022				624851		696041				1801415		427075	411550				441892			393257					328217		598679			705932	651218		907690							424938	59869.4	279525		528990	413894		268977	2825780
ADLHGAIISVTK	O95707	248107	101196	259863	256632					105986	124315		624569	173133			125242						97877.5			170066	137804			69801.8	150699	46351.7		153571	138507	73212.2	116924		113707	131961			30756.5				56807.8	143164
ADLIAYLK	P99999	24030095	16421795	12769970	7375945	14769275	5752380	2195120	21993060	22448200	22435640	5754930	16441500	12523590	11604215	10546710	32892720	10489910	12847190	24450435	10153765	38042890	34525390	26583075	4922540	29650060	23125175	5409755	13297755	21418620	9418375	7592390	1829405	10223685	9607580	22704310	21141810	750395	7411840	31537050	14927530	6473590	30669960	16629265	3076945	2643472	16592235	10849160	3928975
ADLINNLGTIAK	P08238	73918324	3.84967e+07	107346000	109534000	113581000	64282200	46189100	120797000	140528000	97287600	116136000	210375000	194406000	159294000	151719000	66811060	90089600	41810725	9.68454e+07	39436562	8.31463e+07	89534065	81798412	34644100	8.59758e+07	7.89289e+07	42118758	45385001	64276303	33596001	39704300	1.82103e+07	24628282	2.75549e+07	66140700	2.76039e+07	43779900	63125800	26853060	26740248	34605353	106538000	88428800	1.23187e+07	24685700	131476000	100987000	31735400
ADLIPYQDSPEGPDHSSASSGVPNPPK	Q8WUA4			516973	501600																		371956	255962	119075	440611																	336908				789192	165249
ADLISEDVQRR	Q92888	339589	583288			122781			244612	894546				577795			398976	303770	267746	154160	273621		447297	334769		505820	234193	142012		126289	215079	196968	73783.3	59507.2		178906	223224							153444				109204	137862
ADLIVTTPEK	Q8N3C0	285511	368962							900032			924719	812792						502519	136004	600081	607446	275134	239108	568307	371039			234554		242487		160264			212864		171889	151209	146925			563367
ADLLEAQALK	O95822	387110	327770	235114	258083	399057	216867		486191	534810	330201		406081	353369	455550		353645	307885	285675	227144	65833.4	501064	604391	413630		393262	162453	131227	372717	344565	146424	109553		257505	127066	250425	241256	55348.1	123809		213203	80234.9	379627	195355	122265		538811	267378	104243
ADLLGIVSELQLK	Q96CV9		640280	351122				668352	260082			938145								616152					167187	908929			653447				65324.8	193123		166396	392707	396819				347490	608124	620824			986406
ADLLLSTQPGREEGSPLELER	P08195	2.48836e+06	1932952	1034240	787805	2381240	406585	280270	1672971	3389314	880198	876786	2701697	3202925	1582080	1472430	2174150	3043660	1970170	3201870	1152350	1.67291e+06	2784910	1.45691e+06	1116990	3.37565e+06	1817540	1119160	1457550	1.27052e+06	1.17867e+06	986962	138999	976762	796642	710262	888024	217080	510252	622926	540601	737811	1280200	1447240	1140590	1013390	906115	1763130	1053080
ADLLQREEEEEEEEDQEGDRETTIR	Q15269			436202	282506	125241	244814	107318	132970	244794	214006		323162	310198	162936	193580	358735	160559	156790	331088	110143	443030	789784	374086		405199	357720	243402		417276									239264	199903			180926	218055			400704	93836.9
ADLLVNEINAYAATETPHLK	A1XBS5															283200
ADLNQGIGEPQSPSR	Q96C19	1226740	559910	778999	303929	944205	414633	168131	1266950	1884170	273716		1705410	1761180	779147	767153	687428	750753	758114	1046060	927441	593317	1469970	716801	750094	1652010	1301010	538766	613066	340330	925823	551723	285776	412407	447337	496025	314103	281369	259217	229243	710957	227775	893619	927745	1026590	709037	304052	343873	369082
ADLNQGIGEPQSPSRR	Q96C19	823173	313851	462842		713731	211228	336741	610460	1274910		278731	1692020	1.38756e+06	866023	944249	771212	495204	858386	434670	794696	528794	1081553	679609	598187	1326303	1313410	523238	595679	278721	522455	435548	321825	326206	449506	367125	186703	165617	139996	157556	623407	301899	587508	552254	319194	207047	237134	113008	298826
ADLQAAAVR	Q9BTY7	1095330	874278	697350	909958	537716	508559	153066	1075730	1317540			361011	391041			1318160	596518	333482	619463	415183	1969970	1175210	1212950	150708	860006	986950	408129		946752	487260	460938		386599	457276	316006	768911		501425	499477	373633	365827	761866					282094
ADLQDDTFIGNEPLTPEVR	P20701	770247	1142736							2367655			252267	756260				2.15354e+06			320512					291773					632646	376770		125914		340222	691564								259347	290342
ADLQNHLDTAQNALQDK	Q15075	345071	287166		246639		166735	141273	659078	421761			380317	460714		166158	386555	683017	447895		541202				312210	519960	531934	500608	328522	145974	333912	358723	242522		178888	167072	72563.3	234030	40676.9	106547	217563	129530		240269	165287	110606	113748	220298	119668
ADLRDNYSPGWK	P07814	538272	462404	791571	417136	567698	261982	249576		1195875	322658	550806	464164	818364	417339	560303	602074		524807			547365	1991965	849584		790764	712075	519066	876432	953928	904122	380356	77623.6	260334	188976	429665	229742	205150	284926	191545		194070		429761			1.13172e+06	329236	287434
ADLSAMSAER	P50453	1424410	1466300	2567230		1400760		944539	2267690	11085600	1784150	1645590	4970760	2544240	855658	712324	970468	4825590	797315	3005310	1143360	830764	3059950	1618220	1101940	2826490	3253900	2324490	1711430	5008770	1559650	1186760	267688	1028340	845864	343630	1048740	587825	2168230	83678.3	558288			1164240	2685880	2005280	1419080	2613390	1015040
ADLSGITGAR	P01011	20757500	3399730	23903100	13867600	28390000	39967200	37586000	28489800	9830970	99435300	37510900	64580200		127769000	123452000	21663500	37029500	65716000	39948500	50912000	37813900	55719800	29903700	87907500	18873000	25192200	48643000	22162700	8629570	22002400	11796300	41691100	5705810	13410200	6326320	2743890	13500000	2408490		14321700	4901870	57785900	14909500	69455400	49778100	36636400	11385700	88368000
ADLSGITGARNLAVSQVVHK	P01011														96803
ADLSGMSGAR	P30740	6334820	6465590	10714800	3102660	6049280	5226230	6503850	9109550	32211200	7567420	2512380	8813610	8616410	1565210	5547170	9382400	7642360	11564900	8186570	7413070	6789340	12074400	7036820	7004770	8500140	6162200	16875500	12188000	1632110	9091480	7235100	5974590	5434040	2132940	5177780	5732280	3925930	734242	854524	3839800	2359640	11178100	11776000	8234410	5990730	8240410	10938800	5864130
ADLSIPDLHEIVTEELEER	Q86X10																								24800.3																			54849.1
ADLTAEMISAPLGDFR	Q9H3Q1	158112													477663		307756			384711		448518	748014			316140	460473													229841			346080				202521
ADLTALFLPR	Q13045	2043690	1783490	637944	1608640	1310870	826527	597446	3068930	4931600	2273940	1591380	3721470	3491790	1975900	1890510	1405990	1439060	560160	2086410	809229	1333640	2288160	1315240	481578	1832150	2062450	1388140	1370790	746552	1422950	1220780	190255	659363	919430	1080980	863500	528259	512349	671731	488348	782357	1104330	1004900	756494	601580	1892660	2352940	691549
ADLTEYLSTHYK	P31930	4144310	2129320	3544375	2205300	5097835	1968820	1079235	4364320	4318335	4243930	2259775	2274155	2720265	3434845	3906330	6624745	3300065	3387315	3897565	1902755	4346620	8454250	6746925	1512820	8177190	7694060	2618490	3145295	1427260	2244895	1.14522e+06	585799	1741710	1621390	2857650	2930305	623838	661368	1041750	2031045	523375	3032745	3125675	894809	953226	97274.2	2940175	862330
ADLTGISPSPNLYLSK	Q96P63					951221																			271072
ADLTHLLSPQMGK	Q9C0E2
ADLVIVGAEGVVENGGIINK	Q14232	247188	165480	184233	163407	96248.3	291873	50096.2	303624	277350	161237			362813			312348	243419	188270	271173	189116	620861	606231	312415		589838	496852		150376	589160	151120	95469.2	44176.5		147513	171565	180208	157260	381334	104972	198345	92984.9	220878	180344		28420.1	151363	164174	112697
ADLVPYLLK	O75165		545035	351991	415169	679234	344511	255914	1058560	1324890	702529	639040		997817	495418	400841		839216	386862		418114	666999	948040	540570	250247		854726	665523	553684	479329	520589			196114	158303	328987	226291	181631					383361	574752	312879	264252	811291	705776	273651
ADLVWQPWEDLESSREK	Q6PJG2		87806.1							194906																103949													37308.3	22045.6
ADLYIHVTYIK	Q9NX62		92951.5																							236621										66843.5							39055
ADLYLEGK	Q9NSE4	2348030	2483320	1668890	1357726	2394408	1.12502e+06	1033020	1827819	2841095	3130220	1937600	1.56641e+06	1701476	1.52447e+06	1.43854e+06	1428060	1125894	1707640	2227845	878232	3762660	4381410	2329370	875176	3214786	2.32498e+06		2078770	1963420	1443180	1225730	279374	901176	711779	1101635	1.35949e+06	729612	668861	916482	691804	829208	2054103	1639180	701716	704129	2673121	1308461	622387
ADM(UniMod:35)VIEAVFEDLSLK	P40939																														290887
ADMDQFTASISETPVDVR	Q06481				570997
ADMEDLMSSK	P35580	1126990	809845	2630290	3763960	1853220	1678900	2413540	8369600		2800340	2659200	2774740	2567180	1586580	1627390	3155740	3096100	691635	6329220	3872030	5080950	2194770	4544090	4108350	2155880	2027060	2908870	2850680	2246590	3713580	2083560	817338	923738	1034020	833354		1877430	983050	697433	705323		1396160	2013380	3166710	2441960	3361420	7564720	505068
ADMEDLMSSKDDVGK	P35580	125298		493675	589070	402141	144354	495500	1526905	193059		1321575		353616	463932	537405	787146	506960	316513	1104372	989482	656290	256688	524724	135933	470785	480702	967423	397608	272334	799322	464814				112025		355082	100467			98164.4	81680	487889	465576	256670	506355	1.22548e+06
ADMETLQR	P26639	2893950	2845720	2292660	1760650	4233370	1445010	1228690	5616380	5760820	2249710	748590	1046690	1854940		992293	3264890	2683220	1857690	4937620	1662590	2494470	2967870	3667280	1254390	5087600	2224450	1615480	2539270	2465600	2435250	1983110	531812	1008620	1551950	2651080	1731760	640189	1035840	1652140	847515	539279	1595980	3812270	1621590	1124090	2504870	2179400	1699860
ADMGGAATIC(UniMod:4)SAIVSAAK	P28838									2149300								1580350
ADMVETQQLMR	Q9NZN4	275929	690435	473945	631782	1023860	409764	1643730	1641080	1468490	1347090	3703630		208473	393891	352000	1264450	1777140	1082120	3058430	1042440	597875	747683	3984760	1480370	761264	1467360	8124570	1325490		468738	226160	993165	143557	237260	357428	138745	505686					391381	627186	464080	276875		333788
ADMVIEAVFEDLSLK	P40939	390370		250924	265078	115447	813078	783216			714776	995520	1090416	2171880	1.20189e+06	1148606	1045260	1224840	270889	1133425	574520	3624560	3495823	135674	892756	1.90915e+06	1467975	934510	1.21057e+06	420436	285385	222066	67927.2	668722	302866	405564	434508	334498	1068730	816826	654860	1206015	475358	601958		34742.5	232332		376714
ADMWSFGITAIELATGAAPYHK	Q9UEW8	131691					176389	121469						571617			123231	129828		320294	165870	619505	356288	188911					126594	246569	195579	38217.5		189763	169498		148400	68337.8	138537		98666	108314	172410	201522
ADNAFMLLTQAR	Q9BX70			116592	119212	83760.2	121673								80926.6						91429.6	190229		161137		125978	116590		59536.7						22672.6								93663.1	90336.4	29284.1	43877.1	83750	123076
ADNDAGNAAIDSLLNYETVK	O75027					81663.2				132111							85417.9						374096			533486	354108			70250.9													78336.4
ADNFEYSDPVDGSISR	P36871	2926160	3583470	8197840	2905800	2992170	2990332	5325640	6577499	6014640	4819922	16082515	6.75421e+06	7.44461e+06	8534590	8697110	12147800	8523200	5540315	5.29035e+06	10667800	2745730	5.79441e+06	9198960	2214462	1641810	4195630	5.78951e+06	8400800	5820220	7125170	4082520	3265743	3259160	1609950	2285060	1669750	17476400	3822940	7690260	7751900	947867	5351720	4972720	3114040	2285410	5901380	3751720	2211100
ADNIEVFAQGHGIIQVDK	P29144
ADNIFPFPDRPR	Q17RY0	40325.4															70331.3	35769.6				96477.3	88811.2			68342.3									14610.2
ADNKLDINLER	Q9GZT6					104281
ADNLIPGSR	Q9NPH2	1139140	854086	841131	989713	1513170	1165400	2183180	1929090	2605600	3157490	6278540	1096200		2400800	2716090	2456000		2145350	1091890		3772930			2504790	1494130		3428890	5111520	15568600	1092210	894700	3937110	306559	561395	567732	1399730	4310360	2622560	4951990	479818	898810	688901	622238			966528	943689	1251890
ADNVGSALGPDWHEGLNLK	Q8WU10					327381																																					436752
ADPAAASHPLLLNGDATVAQK	P20591	312912	544866	269725	217638	519140		207019	334130	888838	66074.7		2905025	2906020	812059	758904	272461	183271	907213	3594693		3357685	2355491	443772	563464	1.60715e+06		402652	1329580	465103	990062	640268		814321	112855	156815	210222		90180.6	162388	292173	437450	550956	3083085	370894	221971	1.61804e+06	519637	78862.8
ADPAALMASLHLLPSPTPNLEIK	O94788	281415																			396739									328833	212664	372460								286926
ADPAFGLESSGIAGTTSDEPERIEESGNDEAR	Q8TAQ2																						186028
ADPDNLQALHTLHLR	O15484			448897	118735	266335	220676	303674	196511		206205	383718	42809.7	70220.7	111224		328485	268068	163128	391484		505668	418957	460116	114112		796398	704284	360834		143606	137911	46877.2		195882	266076		390756			253698		456383		45502.5	35985.8		297903	41390.7
ADPDVTLAGQEAIFILAR	Q9NR33													47404.7								73799.5
ADPEELFTK	Q9Y6E0	1681370	1047710	2994790	2324180	1992930	625341	689962	2401810	3050900	966420	878566	2916640	2597400	1170430	1288860	1808630	2033340	1363760	2480100	1340760	3221630	4296420	1945750	1059570	4001200	3281440	1490580	1249710	708820			466393	728895	1350140	1469700	493419	256227	236919	615773	269180		1922300	2180870	794298	591161	1798810	2929870	714700
ADPFDQGVVATDEVKEEPPEPFQK	Q5T7W0																																						155058
ADPLALAAEK	Q3SY69	1100770	1367430		565826				2418735	2015245				1408340			974275	1.27821e+06	183770	2202035	1538100	962299		1454985	471717	1363435					1112250	618843		627629			556665						104656	2076250	446458	381908		148835	150674
ADPLGLEAEK	O75891											576991					305625				254794		667435	782220	808073						114558	95957.4	569373	227931	341712			997021
ADPNGPVEGTVIESFTDK	P46199	720176	494918	470514	334337	339033	396677			507950	763557		675869				570462		529416	411652		750784	432646	445609		781503	687928		376412	336001	483777	427864		371384	267963	521361	377731		140690	437629	362939	312070	411595	419676	268207		597069
ADPPDINILPAYGK	O60303																																			52737.4												106909
ADPPYTHTIQK	Q12929																																11511
ADPQDALR	Q92696	607482		1015500	446546			230716	895302	1450560	934146			282248			347693	429815	248132	702342			907535	683896	225546	745244	686922	309737	529897					352536	256744			136627		200083	184663	280549	349354	566270	176958	163643	387078	424272
ADPSDPFESPVMAGGLFAVDRK	Q49A17							53552.2				195782					76876.7			92401.3	79543			79408.5					61370.8						20312.4			105146
ADPSHFELLK	Q15418												264479	235968			50682.1			75367.9						142894	263665													49604.8
ADPSILQNLR	Q567U6	1217070	1126120	787546	883131	997056	552536	914122	2365380	2152980	823949	1513530	1373240	1472530	629628	661896	1645250	1612860	906357	2036830	1293460	1443870	2468800	1897390	514661	1552870	1965950	1297990	803625	825032	1348020	772443	367502	371009	330519	568442	554756		435622	430835	408399		745360	1181870	517918	400743	1284850	1117390	330243
ADPSLLGFSVNASSER	Q6Y7W6																						1364070							534697									234951				409576
ADPSLNPEQLK	Q9UNF0	2344250	2541150	2802200	1963710	1814040	687152	827627	3376060	3382970	1298760	1475280	4057660	4382680		809171	4260430	2329840	1976910	3326870	2317480	2351660	2381610	4799630	1591260	2845890	4318850	2599830	1278910	701153	2087210	1275790	1424670	992673	1516600	1315320	1292240	871577	726269	1330660	1530360	1349660	1319150	1703910			923472	2809980	504504
ADPSQFELLK	P51812	923612	1003350	193824	306565	637748	353186	333741	1130790	2108310	1019890	788635	781304	755821	1111210	997271	1262340	1133590	577338	877298	932201	608177	1377680	1193060	480429	827369	1338500	802890	703148	729126	785431	713957	197984	430643	190051	699314	685707	238380	201803	308548	321446	181595	513867	646304	393533	279254		502526	430766
ADPTGVLELPK	Q16254			244050				92034.3	524039						136718						73196.5	192736			208689				409018					21866.6									71187.7
ADPTVESEEAFK	Q15014	176298	334636	243630	308772	406124	207265	178096	139389	298643			308554		276425	275292	245580	152727	156891	303554	133944	595380	789175	183953	71454.3	403988	499906	247166	214058	52378.7	107278	24068.6	56169.7	64914.1	47867.9	71534.1	40257.6		35104.4	61256.2	51042.9	81774.6	556487	300349			421460	460368	73292.8
ADQDRLDLEERK	Q14683		130432	334184	324738	528402	221137	213589		478560		112034		140774		79820.7	418931	509256	572992	535404		788475	624706	594842		512165	595671	236140	211202															263641			461062	243053	124583
ADQEEQIHPR	Q9UHB6						72440.2													16595.3	28957.4	19463.9	83221	13130.3	12156.2	8753.12	5715.93						33401.8										39320.9				123968	52769.5	14495.4
ADQELLMYSHDNIIC(UniMod:4)GITSVAFSR	P62879						1033000				2712490
ADQELMTYSHDNIIC(UniMod:4)GITSVSFSK	P62873			249296			559286											1671660																													321325
ADQFEYVMYGK	P52434	458162	167845	770214	402211	311052	411272	133462	636766	580192	471924	288709	707688	531726	347212	330052	1020260	507363	471697	803879	511576	1307550	1178840	740795		931291	564490	259229	222267	262547	128425	102224	163548	146784	280225	186997	233890	72176	75273.2	141530	156398	123460	628607	246955			415320	403573	142287
ADQFLVGTSR	Q9HC35	4755380	4549380	7316450	5087900	1783690	1358520	694584	6826450	8614260	3158110	1653220	4321800	4780020	1307320	1136940	3134980	5039820	1041620	7638160	1555770	3990590	4138270	4916810	1536080	4572650	3811780	2870430	2478150	1398800	3773580	2527280	215970	2149350	1231220	2991730	1437490	733264	1274250	1881340	1311140	2159090	4729610	3129700	1511020	990365	4795880	3423020	1129780
ADQIETQQLMR	Q9NZN3		2898010		3720540	2489970	2054700	1781340			3557280	3409510	7476720	8679100			6073860	5751220	2549310		4200240	4780270	4623220	8009110					1939080	802922	2083020	981004	1081760		625984			637665	685826			106557	3154830	3204990	2206720	1548140			1243890
ADQLDYENFR	Q8NI27	495308	280794	1047870		473317	479080				252392						601711			501086		1323660	1125490	1008410	339123	1142600	897775	605475	826192	313157	193414	140555		217009	258323	492288	352208		200010	462876	211515	291770	732334	776206			945005	499997
ADQLIQTLHAVDK	P55285	33419.6	59690.4	143631		227422	83590.9				152796											161809	685384	224844	81748.3	603438	375504									137702					94697.4			177634			299884	261098
ADQSFTSPPPRDFLLDIAR	Q9HBM6	246381	139733	139749	214841	403662	135993	55645.2	209313	442557		212421	154363	214010			537400	201552	202889	291820	213420	613707	491422	360297		632807	433089	298620	170547	236293	61559.2		72604.9	106980		143162	112529	46646.5	26358.9	243629	60188.3	62852.1	200240	303515		52407.1	436128	221180	70331.6
ADQVC(UniMod:4)INLR	Q12805										714004				860066	865628		8222090
ADQVDTQQLMR	Q9H223	3068050	4253430	2113430	2682390	2239020	1107040	830803	6077450	8242280	2463710	2041900	6397260	8127720	2467960	2477480	3509040	3665450	1655590	6473890	3243920	3523240	4410530	4843980	1676350	4026400	2862780	3169580	2996070	1088740	3204370	2182190		1642020	1640560	2245060	1456260	844719	646361		1529270	948887	2020880	2168950	1596590	1266210	1175470	1519330	760717
ADRAGVLAGHDNR	P62873
ADRAPAQPAMHAVPR	Q96ME1			170119				37597.6				27405.7	89548.4	50490.1				119203				49880.9		72911.4				77906.9		124660									52827.6								283788	137087
ADRDESSPYAAM(UniMod:35)LAAQDVAQR	P62263						119334																							64034
ADRDESSPYAAMLAAQDVAQR	P62263	4788837	3.50231e+06	3.84484e+06	2.89593e+06	2.89978e+06	3.53973e+06	2.34588e+06	4946493	5513507	4.71735e+06	3878014	7605415	5.05268e+06	2.78969e+06	2608877	5373882	4521826	1.86216e+06	5.18043e+06	3.57935e+06	4981590	6114951	4.32142e+06	1.80822e+06	9.22608e+06	5850787	3.80276e+06	4703264	3.69151e+06	1775252	1.44905e+06	1.47896e+06	1.979e+06	2352091	1914056	2.64459e+06	1.11579e+06	1.1573e+06	1577229	1.75265e+06	1.07188e+06	3.73542e+06	2.86162e+06	1.57204e+06	2.59797e+06	4.87586e+06	4.1027e+06	1.40341e+06
ADRDQYELLC(UniMod:4)LDNTR	P02787					396064		289797			9773335		1144210		4010855	3952180		3195391		729385			894936	153498				74875.2																	305442	312148		224317
ADRDQYELLC(UniMod:4)LDNTRK	P02787										464581
ADRESRYEEEEEQSR	Q9Y5B9			58089	90538.5															81663.9		98670.8	165823	46886.9		46869.3	59235.6			16949				4349.5		8031.32								11637.5			58012.8	17921.1
ADRETVAVKPTENNEEEFTSK	O60841	177428	57501.9	581801	392442	146337	223796	275779	462220	90266		538549	447728		502912	458184	300056		305549	313010	240461	220560	534523	197165	195250	476015	386500	268588	664384	592390	300273	244861	159138	59551.9	109076	139955	160256	204092	190108	265096	168304	58659.2	452895	144086	45012.1		661726	234002	136509
ADRFAGLLEYLNPNYK	Q8IVG5															631207
ADRIITMLPTSINAIEAYSGANGILKK	P31937									220414		196481																												194208
ADRSPSLSVAPQDR	Q5VWN6												600721													263082
ADRTEVVQTLWR	Q9H7H0	591017	163164	310131	597815	395073	150105	97195	349123	510975			742099	848619	220725					659529	530769	505466	620356	584722		1072280	278286	211753	299468	505159	195217	39427.2				109325	176496			68490.8			203044	284852			335084	357523
ADRWAPVAPLPR	O94819	88640.6			139542							223573										126523						142853										49879.1						251358				131505	12188.6
ADSAVSQEQLR	Q9UKS6			366540	321485	176521																																207379					193166				187251	265685
ADSDVADDVPVAQETVQVIPGSK	Q9H1P3																							265094
ADSDVFVPYGYLYPR	P22083																														151990
ADSERQNQEYQR	P08727			208032	318904	118904	48206.3		64724.9	75177	127683			43760.6		35805.6	190579	8655.91	19214	27545.9	23065.2	156949	528354	77723.1	40267.5	91238.2	48619.7	32061.4															109950	1038440	19800.8	28066.8	1620770	889449
ADSGPTQPPLSLSPAPETK	O15027												303603																										67840.7				112238
ADSGYLFSGSRPPSQVSR	Q5SNT2					167233				104435	60173.9		213005	136149	110804	90761.6			62134.6		85875.7	502061	200708	292755		303949	246562									277411				148319		69329.1		127398
ADSILAYHQQNVPR	Q86UU0				156822							106234				162345	220691		117981	120940	117486			42289.7		135419							84083.2															112269
ADSLEVQQMK	P35240			241698										953623							234840																70714.5
ADSLLAVVK	Q14151	3160780	1789560	1917970	1488520	1270660	2042800	1016510	2416270	1600110	2647930	1741390	3076130	1867090	2977810	2932100	2573050	2038260	1502320	2767790	1554190	3628740	5756000	2901880	1105590	3749490	3229170	3020420	3181490	1747080	1272400	947525	864737	1222420	791085	1753190	1329670	600757	729146	2360450	1386950	746678	2135280	1401700	589579	550384	3615440		1140990
ADSLLEDITDIPK	Q9BQL6			144170			35985.6	38085.7					374264	239903	143873	137942														52350.2				46251.4	62719.3													80524.2
ADSLSSLVTR	Q13753			4743050	1977590	1327670	864311				8588150		13197600	12731200	659023	632578							7273980			2221880			567729		1158470	652956		1352440		498402						532823		769718	2008260	1536250	3584790	1570490	4638770
ADSPSIDYAELLQHFEK	Q08AM6	590291	534360	362210	362471	341699	248171	225280	825828	989246		480611	436860		367421	336062	755586	722278	285460	854213		580220	678001	610023	167403	443987	517467	655398	479514	382092	548131	434487	48491.5	304789	210311	252019	297241	201588	235832	202136	188021	151687	245435	349283	219843	157872	1176640	586115	183024
ADSQAQLLLSTVVGVFTAPGLHLK	P01019						327016														228579	109667											108571					196339			617480	248704							23014.6
ADSSSVLPSPLSISTK	Q66K14		540733	313906	859509		636183	449104	668564	1244830	827578	937488	894277	540553			969492	547524	566540			846325	1622350				1452680	818429	483562		494831	378974						196744					585432	656123				895983
ADSVVDLLSYNVQGSGETTYDHK	P04114			479548		288708	509278		1136180		2172750	198905	2853840	913748				1090830		532995	583947	809394			187654	407313		82992.2			693011	586192		88534.5		65463.4							340760	645358	2348670	1847330			584424
ADSWQRPFSTWMQEVASK	Q9ULE6																										124349																	78754.3
ADSYDRGDLENQMHIAEQR	O95376	439402			238367								361303							448943	302705	347093	554654	342110		260731							289487		119224							181200		175675
ADSYYEYLLK	Q9UKM7			63488		205651			229731	284859	104003		800583	529536	124377		329715		143315	158821		510091	586693	318503	62832.2	280861	306737	107343																		36675.9	87942.2	149145	66618.9
ADTALASIPPVAEGK	Q01804
ADTEEEFLAFRK	P46013
ADTGLFSR	Q14134		1625830	5353740	829623	913842			6319650	4282580	4973070						1348880	703541		1730540		3987540	4380040	1237160	570750	4503120	2912350								400293	1315830				485530	1206340		2452050	355254				348972
ADTIDTIEK	Q9Y4E8		510120	423622	406029					1789170							813294	720211	484393	922086	597606	559312		854509		998072
ADTLDPALLRPGR	P43686	2292715	772833	3.13942e+06	2.41317e+06	1.96336e+06	1747884	1.17911e+06	5062300	3857260	2310935	2057705	5845635	4628340	2596670	1.79376e+06	4684370	3198190	1739393	5690810	3474925	5509130	7281550	4554625	1622101	4746630	2807160	2772685	1616155	1487045	1.06629e+06	560985	1257264	476721	418917	353182	631236	491358	315001	181974	218516	337309	4048830	2352215	1330762	917396	3744015	2918420	723988
ADTLDPALLRPGRLDR	P43686	1.19065e+06	1194028	443112	575610	428691	137983		919299	1.02648e+06		714104	650184	977829	1264610	713425	1344935	737664	693348	1.55518e+06	1502200	1.11984e+06	2412635	1.55214e+06	1033280	1274578	1.04413e+06	1.02226e+06	1406200	1721007	1193739	949423	716490		748278	560490	444315	540762	857808	1074132	705907	878945	573800	448173			758027	700694	257598
ADTLTLEER	Q9UHD8	7770810	9004120	7475960	10679900	5011330	4709470	5089490	12362100	24313600	8049230	8351910	8088190	8115080	6466400	6252990	7140430	8518110	5527900	11749300	5903670	14832100	10666500	7460250	3676000	10537800	9974750	8632870	7636340	4167790	8127530	4720180	4683570	3052820	4198080	5216340	2987320	4959400	2639010	3629220	4589940	5802040	7114200	8843470	3610080	2519770	6417940	7927950	2340160
ADTLTPEEC(UniMod:4)QQFK	Q16181									2256620								947999					374848
ADTLTPEEC(UniMod:4)QQFKK	Q16181																	529086		84376			108955
ADTPSLGEGPEK	Q15833	1805390	1780110	1108610	841050	1030190			1804030	4733820			2562370	3329120			945832	1282230		2628040		1234630	1174040	1000230		2404820				649011	1194700	568416		892911		1117360	752524		501691	716812		411898	854256				1798490	1400640
ADTQTYQPYNK	P84090	2162500	1959650	4141090	5720050	2144570	2759620	4012950	5644330	12727500	4298390	5401600	1408490	680919	2418830	4210680	4641040	3226540	10726500	1790270	1701840	4107710	2311280	1564700	3772590	3398810	8228340		7778990	8137950	3144360	2313120	10683300	677531	860296	3850760	2536060	3331590	2631800	3871740	1471320	392160	4979910	1715450	1042850	1109510	3915640	3860770	1749270
ADTSSQGALVFLSK	Q7Z417	135998	118542							241969			317475				168394		188081	205374	286860	281007	404406	222958	40394.1	263767	184823	131548		238541				78689.1					88867.8	86020.8		180543	220074	164075			223340	107954
ADTTTPTTSAITASR	Q15059	97509.8		437277					222379				267592				158671			366227		250114	440190			379732				116674						88645.5	64333.7						129508					245502
ADVDAATLAR	P17661			1896470	1063190	1401480	239888	1092460	4369870	968025		4656730	555736	727160	186437		1401190	1138810	2570910	1027080	10772100	319748		957414	4690520	942382	522730	18210800	1447960	14628900	862436	669078	1584300	127838		32280400	293330	418908	5213250		215290	1243270	273158	378910	360301	222256		1956840
ADVDISGPK	Q09666	4959810	4506110	20722000	32598200	15293000	5759140	7876910	29858500	10823700	17021700	10961700	1777860	351813	7124220	8235330	28222100	12625000	21464500	19077300	20389200	8510580	38847000	22348600	15865700	33634800	20463600	21650400	14516500	6656570	16283700	13347000	26299300	4060220	6985720	15926500	6960950	7275440	2950180	4884910	5546320	3433720	44067200	8354870	9199480	5745430	20719000	34193900	2621020
ADVDISGPKIDVTAPDVSIEEPEGK	Q09666																																			185728				460973
ADVDISGPKVDIEGPDVNIEGPEGK	Q09666					621483					1425230				1860170	1727050	824832				836781		1440610			1514820	1340940		928602	1352040	1414310	1490560		462926	663154	1799470	917532	554539	793425	1561390	433609			519327					516220
ADVDVIVDLR	Q9Y2L5																	116907																								44100.5			17074.4
ADVDVQPYAFTTK	Q9BZE4	1117800	535786	1000420	410305	649617	358788	295135	982775	1762160	1234530	747406	2585770	1570500	1284680	1264150	1141630	840814	605397	1148490	362192	1231520	2368230	1064090	171938	1884010	1098880	653528	598095	831551	465080	260966	114174	437683	554003	414416	444033	302827	606846	612878	355211	287871	590953	648308	208727	161149	1111190	906513	166825
ADVDVSGPKVDVEGPDVNIEGPEGK	Q09666	1042290			3312830	1165570		1224550	4392090		5239940	2353950							1117580			803828	4821500		3277990				4262750				5369950		979229						531333		6453710	709368		405690	2785870	5638420
ADVDVSGPKVDVEVPDVSLEGPEGK	Q09666	242156	188524			266490																					5938050	2157650					8729260																756689
ADVEEEFLAFRK	P46013
ADVEEEFLALRK	P46013	148756		116640		91439.5							257890	130847			159580		41907.7	73968.6	69938.5	244635	167728	234822	33092.9	230940	132656	59702.1		146671				41018					32045	118266			62719.9				79514.1	75948.8	36079.1
ADVEEESLALRK	P46013
ADVFHAYLSLLK	Q86VP6	360606	461813	246897	2395820	296837	435046	329760	1218021	2.31696e+06	1.9756e+06	2084495	1372568	1.70377e+06	1.78612e+06	1647965	309791	196290	94561.7	853800	377256	390072	568583	267290	162217	451821	295067	291671	745091	401354	460520	370474	52277.6	304560	410810	360705	274206	321098	278551	173390	160367	1120713	340891	608082	250303	210221	558801	564758	316031
ADVGDALETALEQLNRR	Q9P2E5	158349					33917.9		244299	174872	80198.5	161547		282666	86432	146950				183461		109857	233371					187113	131047	98373.7				118575	145965				141131		36177.4				41018.6		157714
ADVGFAMGIAGTDVAK	P23634						126363
ADVIITSGGVSMGEK	Q9NQX3	253393	238588	133133	118521	117836	265325		570075					526273			188527	335886	108577		143668	575014	158313	171927	144437	162398	227437				175699	223454	106369	94271.2	197160	161160	136060	76310.8		60448.5	151607	74574.4	158220	156373			314892	164370	211669
ADVIQATGDAIC(UniMod:4)IFR	Q08945														335828								1340760											261774
ADVLFIAPR	Q92542																																										351497
ADVLFIHGLMGAAFK	Q96JX3				33151.4				102815								71298.8	80431.7																										27183.7				30227.9
ADVLSEEAILK	Q9Y6E2	526271		450835	155364	131195	195227		459947		607604		780632	972626			675667	207862	248489	527397		426139	605119	649221		661374	684617		444060	1226720	212334	131992		184575	127260	431961	337501		512529		210472		492933	393827	61117.5	49625.3	471869	435205	87197.8
ADVLSSFLDEK	Q9H0K6
ADVLTTGAGNPVGDK	P04040	681587	1169480	1737260	1263640	867398	320548	385681	2930650	6323660	1431090	633900	1886380	2288810	3795010	4021620	2088710	1848070	2362290	1600490	1264160	1318310	1553240	1513080	1015600	1795170	4081870	1619870	1874790	1344220	1199150	656022	604116	455067	495008	964210	391358	519458	600696	1472790	534592	1059210	1159070	1639520	545595	394669	353943	1399970	299209
ADVQAHGEGQEFSITC(UniMod:4)LVDEEEMKK	P19827										668165			206490	284571	252573		356701																											87362.7				92030.8
ADVQAVVSAVTLLR	Q14146													67738.6		62412.1							94826.8
ADVQSIIGLQR	Q13263	7.39368e+06	4.89838e+06	6.45252e+06	1.09778e+07	5.42962e+06	4.60747e+06	4543535	1.05313e+07	8.42263e+06	7923660	8.21965e+06	5.17009e+06	3.72614e+06	7.33913e+06	11390960	1.17207e+07	5136675	5.51217e+06	7.42129e+06	5.33987e+06	1.91081e+07	1.49039e+07	1.01566e+07	2.45559e+06	1.09612e+07	14248700	8.09473e+06	6280891	4794180	5157140	2515575	4.56911e+06	4096355	4933755	4.07627e+06	4296007	5789380	2.41891e+06	4066625	4.05463e+06	3.27644e+06	6554869	5.2044e+06	1866370	1472917	1.25593e+07	8673731	2231115
ADVSLPSMQGDLK	Q8IVF2								1734530				1112790																							687916
ADVSSTGQGVIDK	Q9Y6Q9	36467								110097			44894.4	74783.4			45360.4			89132		98955.4	143021	45868.3		110541				23267		9062.08								23233.2		21488.8					59537.8	33915.4
ADVTLSALNDSDANSDVVDIEGLGETPPAK	Q8IXM2																						1514570
ADVTPPPDGSTTHNLEVSPK	O75362																					256094
ADVTRLPATIAR	Q14839	361162	228362	365944	288720	145801	75627.4	100781	141023	752826		720104		269840	459953	450738	458537		90255.6			277176				962631			334600	404391	172569	98003	99301.6	106943	147832	198426		85795.1	465823	492577	92780.4	206083		259963			617791	208799	71356.8
ADVTRLPATLSR	Q12873				226900	106889						164272																77802.1																			307168	188286
ADVTYAAMVVK	P35475	266204	148909	623342	385692		161209										841917	276142		621785	529363	463858	926675	728001	83034.6	746250	353052							42721.6	422092	262915	80316.6	98287.2	42053.4	82168.3	205681	59728.5	248649	429110			518219	346336
ADVVDSETVVR	Q9H6T0	240942		557903	262547	106030			160009		233665		771503	825631	199913	206143	244874			394346		1152840	540077	236545		453531			181492					107243	107576		162086		71219.7		65309.6	65572.2	294737	147555			1100270	460156
ADVVEAWIADK	P02549			206377																										342070									186494			289200
ADVVESWIGEK	Q13813	3202170	2662110	3679670	5675870	3280160	4143420	6924640	4548750	6149630	7119910	18573000	11684200	8284750		8724330	5772950	6465850	2406610	7063700	1785380	4158910	10032700	10164200	5080000	6673330	6926620	9645410	8341830	3824630	2773060	2306230	2510290	1394150	3955400	3733070	1684730	2741900	1541360	2390630	1754740	2753570	2496570	3843330			3313340	4489180	1486830
ADVVISAFGSVLSDPK	Q12882							449546	82617.8	99795.7		2110360		99369	44714.1		104862	124642	54207.9		45122						71217										27601.7	216674
ADVVLLTASGPAVK	Q96RQ9	6.11611e+06	1001240	569962	1143720	1540967	587917	160651	4.64372e+06	1949330	188073		6295500	4793120	1360890	1247150	813240	2298390	1.8227e+06	5.70095e+06	696725	1742230	2286580	929363	315931	1516903	6.45584e+06	458313	485525	232682	1.38267e+06	1.01716e+06		848593	79662.6	1364930	745908		285945		966548	1160350	1.19311e+06	1.91101e+06	910607	660394	1.49424e+06	1555320	389411
ADVVVSGPK	Q09666	2530720	2064870	10606500	13659600	5869680	2466120	5005670	21726200	6845480	6035120	2997780	394171		1718910	2045660	12762600	5485600	9344690	9205170	9407060	3589190	10534600	9094200	7829650	18214600	11681600	12665400	10089400	3792950	9886530	10408700	13130100		4174540	10365300	4542650	4387600	1851410	2808610	3412230	1572770	18370900	3663340	4455640	2977250	8481880	12955100	1331390
ADWLDSIRPQK	Q9H300	311753	224694	371956	64615	737494	169049	248738	330812	652174	196145		614350	633178		168919	506892	302819	354802	370278		1358785	994056	511593	198830	510972	661372		285060	404486	191327	94884.9		131740	148767	277125	129524	57499.8	166182	134110	197068	159143	269679	204215	42860.3	36517.5	239164	101626
ADWLSHYWMPK	P08243	87131.2		17102.7	37004.9	470646				135937	141731	33976.7	338258	275644		88993.2						220693				225234				45175.8	38850.4	29104				8945.84	32248.3			35332.5			68498.9		34236.5				78395.4
ADWWTNTAHYNR	Q6P2Q9	758495	604738	867384	519341	458278	511954	443490	796643	1.15577e+06	679499	1001031	1.13302e+06	950700	709913	709480	603626	712746	437683	1.15383e+06	1000600	1.02594e+06	1.58245e+06	868542		1.20316e+06	875526	988979	762526	705500	404651	260584		257767	258510	348054	311937	311416	287614	290191	123024	238604	525272	648132	424230	298284	855154	556496	269390
ADYDTLSLR	Q9Y446	578453		2200520	855360	1667040			536025		547187				381132				215704	401222	131357	675147	2079270	239912	57630.2	1683690	2554960	229661	252669					569969	340713	1268170	828600			674238	246360	205492	1808420	153900	301896	182809	1508340	679780
ADYNLTR	P26640	1171830	831183	1523980	1041670	1208070	1001290	498303	1258560	1631350		1811260	283017	428734		325052	614797	670002	396347	1175210	332502	1466070	2365020	830969	1346930	1034580		925640	1337520	1433290	362545	855540	205919	494057	593963	861942	794666	395240	893121	79543.1	148542	324512	952947	3475010	644094	457950	1500390	1449970	550444
ADYSSILQK	Q96RU3	496449	972589	409617	387458	529304			1594020	2526730				671433			1140600	3178860	420565	6215000	2589710	808957	653755	6793950	611117	1293500	800618	1321100	304993				94162.4	141182		338588	467244						231629	374741	215526	200316		272203	319112
ADYTSHLR	Q92616	243984	194050	212597	291923	379525	279252		115090	179124							121285			86335.7		83785.3	493507			137863			423709	1693660		179696				137271				119692	53991.3			572853	112912	67488.4	515858	248301	132724
AEAAAAPTVAPGPAQPGHVSPTPATTSPGEK	Q9Y6R0																217685		138037				363850																	297106							131429	236942
AEAAALTETAK	O15439	215679		565729	96288.2	454678		111677											233294	252837	142378	58176.7	559299	187545	75954.3	396073	1344010	206097	188551	231992				155682		401237	109184	89760.7	56829.6		96148.1			230999	74062.3			158709	45504.9
AEAAAPYTVLAQSAPR	Q8N2S1					128450	428442	297244			121542	166252	201927						234608				116138		530856		130325	943651	630086				120476					148344
AEAAASALADADADLEER	O43633	169941		190740	358479					739474			561924									635248	535590	374924	406411	553553	540045																311218
AEAAGLIGWLK	O60287	171481		100268	68934.7	104033	67905.8	23508.5								84478.6	61343.6			97988.6		129625	189712	120546		164182	112728	112156	47475.6	103692						62892	98992		54044.2				101817	107223			125893	136793
AEAARIEGEGSVLQAK	Q14764	1572727	76492.9							215847				122519					554319					1801610		2767310	312539					57260.5	400970			932862				344332							1869650
AEAAVESAVAGPQGR	Q9UHJ6	401042	433020	532227	495607	260344	772943	361291	1443420	1714040	207986	587519	678219	909854	384512	399571	420015	382488	167125	549596		396541	934463	440351	255995	244876	695268	752963	490326	303300	330228	192394	162476	252779	288436	306247	205278	473778	144690	150781	158529	57498.1	155867	428712	166642	124179	530349	771290	149253
AEAAVVAVAEK	Q8IZQ5	740369	519122	2551900	1746560	1299760	1786450	1079840	1162750	1039750	462027	1330670	1493110	132300	1096490	1138590	1683670	659778	1237560	1946070	375262		2428590	1892230	817194	1035870	3639190	1492540	1517130	852141	654444	470954	1031180	583082	470705	539993	677908	789274	338701	128277	362555	455791	2018580	1383030	630117	403145	2179860	1921700	455615
AEADEIFQELEK	Q6NS38																													66262.3									20488.2
AEADVSLPSMQGDLK	Q8IVF2		192078		678424	380435			1873920				1336150	641150			998871	242000		409091	809841		676274	691517		501375	276895			367578	165003					422923	61589.3		251062		383263	235378	1011770	930634			1115340	706587
AEAEAQAEELSFPR	P11498			289680	528412	1094220	702036			557677			787712				591997	672322	245781	773665	340616	864607	1035140	1140430	945504	843820	655809			285978						307564			66936	214189	264353	121360	518917				348579	166444
AEAEHDEHYYNAISVTTSYNLAR	Q6PD62	87051.4	80912.5	132715	87647.1	90692.4	72100.4	92122		144732	70083.5	136743	152924	227870	75873.8	69436.7	108690	114111	90289.8	147509		266233	191354	143158		176666			70540.1	92256.8				36165.8	19677.5	68094.5	45609.7		62785.1	43205.9		58451.6	99894.6	114501		43573.1	258637	124104
AEAELGTFPR	Q9NUP1	485712	424254	1308100	811352			255571		1529860		676936					951904		977129		1191730	718733	797681	749029	493952	926239	839370				460405		526642	130854		890295	274583				206826		403337	621328			483173
AEAELLQQQK	Q15149	2321730	4742030	5682750	11323600	2763800	1634560	925785	11922100	9250310	4135170	2267060	3087250	3238280	1928180	2201360	8875960	5163600	1976090	7050400	3542740	6509060	6625090	8972070	1383660	5285400	3706620	2222370	2164370	1242560	4147560	3384720	1324430	526799	2024520	3093830	995287	796707	757480	970411	1341740	1376620	5812450	3366760	4270700	3776890	2286300	5299530	316845
AEAENTSEVSTVLK	Q16512	188065	222902	128214	146780	172161	61475.3	26517.2	265004	553323	93385.3		402905	326500	67768.2	58895.3	269742	195892	75573.6	245177	141922	158132	342554	221091	53501.4	232033	180235	105594	64633.1	172179	126399	97173.8		71492.2	37498.9	170641	119147	21857.6	55119.8	12372.1	38983.2	97014.5	102747	78820.8	57428.5	50885.8	317015	213390	35315.5
AEAEQNWWEGR	P15498	554170	711756			255015			588324	1291890	211192		540824	692171	176160	280772											164543				517575	275964		288098		212125	224693				99350.4			497541	303223	219821			77258.1
AEAERDVLFPGYTHLQR	P04424					347838					832673												1289360																				363632				976849	516447
AEAERPEEQAEASGLK	Q02952	74332	36915.8				256555	382712	241776		280198	1434443	141813	103342	269426	322800	338234	288223	2509860	280205	158493	181930	421900	467714	939250	369640	363720	936587	998634	258218	140439	147831	2.8572e+06	33056	110492	49196.2	24837.5	1.05877e+06	167426		189778	57822.6	103255
AEAERPEEQAEASGLKK	Q02952	88859.9	46810.8	119726	278833	329146	361709	682777	829264	28402.7	270571	1394260	19354.4			685466	1014110	588089	2519680	434043	328113	202897	469087	594791	944952	364727	763120	2452310	926601	744392	353421	268595	1.40902e+06			55573.1	57448.5	1284330	410890	18700	166277	104719	499951	209861	282857	290572	55373.7	154980	454928
AEAESDALPDDTVIESEALPSDIAAEAR	Q9GZR7																					683734												495532			423325
AEAESLYQSK	P04264	8331090	1863080	16105400	22154100	10531300	10061100	1358020	9073030	3276710	7937700	849679	2184990	1427250	494525	1402020	7979470	18479200	5991020	25189500	29117200	4213310	4949580	11095500	26602200	17556600	12352400	2764250	5495380	2361810	8721090	8005000	11537700	1853540	3595910	1567280	1154160	3756580	2333200	812981	2969130	1631040	12823000	14992200	20846500	16527400	12655000	3573840	2371970
AEAESLYQSKYEELQITAGR	P04264	628384	135006	158605	336623	260012	68452.2		240196	324506		632358	279660	256452	756264	661993	515185	674198	876584	413693	657412			407009		353452	456708			212641	432166	245764	382935	56111.6	62402.1	156127			189304	378908	155861	183587	53503.7	386219	285186	136030	574203	130313	88051.8
AEAESRAEAARIEGEGSVLQAK	Q14764									99437.9																														25804.2
AEAETLPSLSITK	O95340	390560	209238		184003	347038	239122	238845	858416	560870	221510	538404	916553	919128	203009	198570	407856	656468	179980	788237	765073	440787	458764	614171	334370	500049	297873	540758	297540	198886	283681	128794		89194.4	220493			120257	185305		152299		233594	390529	241951	164619		357538	161780
AEAETLVSR	Q8NE62						616257				366135																924887							489532			301036
AEAFVNTWSSMGQETVEK	Q9Y6G5	544861	474617	220052	223579	260544	235020		803935	747217			385312	497048			666179	779655	451489	742359	773461	706197	735001	533486		613716	737416			349350	669328	665583	302586	419152	335997	328435	280817	205428	176893	307352	338562		368841	324027			376538	380309
AEAGAGSATEFQFR	P46783	729432	259898	2143840	1079140	977047	1169250	965767	1364550	549673	1019030	1476820	1307150	595915	974462	937316	1731380	428813	933393	1361170	935386	1930370	2236420	1708270	1141560	2680370	1228840	1537960	1191600	913983	544016	293557	425041	620369	472329	502198	715648	520022	472141	472516	436217	309483	1470550	919765	358298	271126	2141760	1044120	230769
AEAGDNLGALVR	P49411	22251200	13143800	15907800	12268500	21943100	13644200	5746410	25606200	31612100	30319500	32857000	32037300	31949400	33182900	33082300	21197000	13565700	29875400	21015700	9440470	43921100	26536500	26711100	9317300	53431700	34819400	13945700	19942100	16229700	8105550	6448590	6916810	20269900	9924330	25771400	27714100	3070740	4057480	11881300	13717900	5382930	20196100	12236000	4883310	4278800	30032200	13553100	4840700
AEAGEAGQATAEAEC(UniMod:4)HR	O95671															93141.9		166659		84908		12434.3
AEAGGGWEGSASYK	Q969T9	294524	291973	402800	280752	655726	480213	233908	637533	1000610	259098	235095	529700	672794	813138	723627	309382	321217	446436	730628	354615	799394	1700190	360839	285356	1209170	633097	432076	193428	79397.4	219962	143332	179723	128268	138992	753042	93480.3	57993.9	44230.4	111275	99105.4	168276	714868	503883		134388	460686	833188	138053
AEAGLQDGISGPATAR	Q6P1M9																																										24606.6
AEAGPEGVAPAPEGEK	Q9Y4L1	6706850	5224230	9178170	4741590	6100470	1907820	1371230	7253710	9599880	6904140	3907790	9925850	9100270	3781440	3973880	7329410	3523120	3787270	5312580	4351600	20760300	16938000	7286440	3622550	14737200	4409760	3232980	2700310	13883300	3531830	2845640	2416900	4429700	5352360	4226420	2776090	1170660	4263290	2993180	3816430	1718620	3328020	4352150	1369060	1111190	7374940	1749800	2038980
AEAGPEGVAPAPEGEKK	Q9Y4L1	337074	213147	1.08491e+06	300380	627918			501602	785658	437327	378419	608690	509912	328921	330878	519725	491365	292399	551767	311433	1.06852e+06	1.0715e+06	377451	199999	753888	436545	393270	238802	757772	176171	107209	155804	309801	239191	208452	132561	188338	292324	250821	188468	157389	173176	478836	83635.9	48005.4	573411	185668	251966
AEAGPVEQQLLQETEK	Q99996																						297563																									116379
AEAGRPYEYYK	P98172	34114.4		148781	124430		75367.1					218859					45796		81724.8								119653	110136	81322.3		36334.8		9488.23					35606.9					119939	83117.5			124057	60892.4
AEAGRVELELSMTK	Q5TZA2											207022
AEAGSGGPGFTFTFR	P25686	130073			207736	58019.1	185742																										115052		130741	68330.3		65907.1		92571.2				148696			275792
AEAGSQTAAGAMER	Q6L8Q7	80190.9		72047.3	34294.1		46575				44911.5						35460.2	32205	41505.2		38169.7	43664	119213	49351			62236.7				43154.4	33825.6		32808.5		63874	13444.4					12026.7		81411.6			24016.8	13304.1
AEAGVPAEFSIWTR	P21333	8192548	8.35204e+06	6.55933e+06	24191245	2.33116e+07	8.61489e+06	1.47548e+07	95026305	2.22189e+07	13414242	38588106	21577712	24402064	12830118	1.17392e+07	43538220	47423685	11733917	78449840	27579072	1.52501e+07	13809482	51991460	12669459	2.05656e+07	2.29998e+07	32564005	1.26314e+07	5.01658e+06	16794228	9863618	6934262	3.28393e+06	5.5385e+06	7.41129e+06	4442494	9.60186e+06	3.33531e+06	4.29958e+06	4357731	5.07885e+06	7.49346e+06	1.07227e+07	20177788	19080522	9.50143e+06	30148101	5006592
AEAISLQMVK	Q8TC07	329921	336368	350275	1433630			302091		874850	306449	535739		542854		371085			251770								790413		629924	326878		156521		254647	243099	298041	244740	98309		65852.5		122266						643490
AEALASAIASTK	Q9NVT9	880076	639778	1311640	961578	1484370	829030	505881	1868650	1505600	830905	690457	1027010	1149120	1090840	1103650	1168860	742080	1279750	1246640	646285	1686540	1809140	1335180	429679	1776760	2000500	773754	1115860	555401	525662	320053	339396	690324	688930	591141	400060	301359	406683	548271	551695	476022	860851	937929	216776	162916	1333250	805090	256373
AEALEDLVGFK	P46013			155351									381666
AEALFDFTGNSK	Q15080	535001	696218	152161	160005		109530		1183260	1017314			380784	824638			575837	1.01909e+06	320994	623034	436872				243254	580113		135558			611843	463542		178145		202890	379450		117599		242011	122653	160738	222982	174624	296661		212229	286495
AEALGDELEAQAR	A6NC98									325620								149332
AEALLQQNGDFLVR	Q9BRG2			109250		249949				156709												264597		60925.8										32718.4		126368							227770				241958	274595
AEALLYQILPHSVAEQLK	P20594												59716.6																														122459					277380
AEALPLQR	P23229	240994	1057640	4702390		1669170	854122	737509		2885710	1165580	1206020	3063550	3421080	1762700	1728600			1268690		431892	2117400	7290110	1644150	731118	1501230	1888710	2711860	1180640		552154		261967	892498	1721350	1788600			284786	450425	475694	885149	1342990	1488830	765487	512381			550546
AEALSEPLTKPVGK	Q9Y6W3								320825		144294											204494																					34225.6
AEALSTDHGEGFQR	Q9UQ49
AEAMEILLSR	Q86XZ4	270374	99888.5	283996	515844		218411	137680	623164	423797	332670	178955	535534	687133	150994		750649	640474		657152	395084	603080	465387	937716				393424	232112	373552	230831	143658		165528	110093		202130	124905	116670	81856.3	168826	528274		281983	144274	144419		308223	114280
AEAPADQGSEVTDNQREEAVHDQR	Q9H0W5																			134778			284044				165335																				139527
AEAPGQPLKPPEGQEGFSQR	Q9UEG4			256151						173720
AEAPLPSPK	Q09666	2162850	1375080	4741350	4016460	1384450	1399550	1221640	6509770	2063860	3792750	2392480	897462	290050	2086860	2087060	7850130	3626110	3797390	3139090	4466190	1541530	9120140	3836560	2530300	4815850	6429220	3247370	3998580	1293060	2823710	2393260	5018180	996123	2091010	3077360	1934760	1104870	656285	761023	969367	587075	8312710	1617450	950836	653125	4243990	2579640	542746
AEAPPLEREDSGTFSLGK	O75569
AEAPSSPDVAPAGKEDSPSASGR	Q9P1Y6																					88205.5																									16096.6
AEAQAQYSAAVAK	Q14624	1395520	546553	1767880	1260030	2127910	5062490	3175320	2313930	678349	6269240	4360710	2221310	1416000	5916320	6671500	1591310	2721260	1.62147e+06	2971560	3626860	2.03129e+06	3568120	1366260	3035740	1223340	1363260	3326090	2732640	1214940	2230410	1846260	2.45177e+06	1324290	2100560	568946	371927	1607180	527812	132079	2572540	877811	2084580	1837080	3253350	2766040	2359820	812644	5397870
AEAQGKQEVESLREK	Q9UDT6									47075.1
AEAQGSTTLLVSYR	Q8TEM1	535437	369868	705559	200248	288842	208711		286853	937751	229451		1262760	987770	130494	117993	469279	285617	194109	615277	89999.8	1305320	547924	338372		609081	272278	162848	157716	231214		98130.1		218422	142305	203057	267334		155326	184360	102251	258260	282937	273441	96066.2	68913.6	354584	286593	80370.1
AEAQQVEALPGPSLDQWHR	Q66PJ3	469235	280651	485217	591410	458836	1279740	1489090	870748	1713290				280802	2243950		495085	831978	642470	1384420	451964	1724970	2066530	725900		1186110	1456677	986982	893242	897801	297317	178533	157453	401504		304726	302096	223086	223447	440402	353715	235662	1109650	677846		368451	695175	587662	219150
AEAQVVMMGLDSAGK	Q969Q4	108600				61355.6
AEASAFAESIDVELR	O60437				2084170				1071110																																		1878250					1806760
AEASIQAGAGDGEWEESEVK	Q09666	616874	677555	1542840	2392270	1160840			1722050	1369290							2254150	1492420	1065310	1882100	2075580	1028500	2685970	1822570		1759560	2986980		788761	306409	1032150	750321	864590	415811	632461	1021800	524411		169201	401654	676262	393173	2731530				1763590	1459430
AEASQELLAQLNR	P41226	419364	222049	159054	136540	418016	92459.1	83270.2	265674	230723	199639	172636	419916	250225	209622		223142	306057	203804	821554	207238	299070	320205	171821	148041	264541	437994	249638	340708		372837	182862	18320.9	132020	60148.9	113936	183025	103920	87778.8	121550	112029	82258.2	195918	410280	71446.6	60953.3	365732		97500.9
AEASSGDHPTDTEMK	Q02790	75310.2		247003	137562	251915	220756	63397.3	90503.5	48141.4	66722.5		27330.8				69737.4		33553.9	132021	45990.9	119299	542188	171345	66359.1	180635	108766	58553.8	130028	76922.8		62350.9	47679.5		55282.2		79258.8		10140.3			22645.8	691533	221130		47468.6	329000	188248	40405.1
AEASSGDHPTDTEMKEEQK	Q02790	62155.9		547086	422174	252809	219908	121550	187341	124909	115580		17588.5		35359.5		189209	35484	124188	358638	124342	238726	792380	295890	52885.2	538097	334502	169157	120146	165798	21286.9	15767.8	59739	48890.3	57853.8	16431.5	62814.3	13833.3	39806.7	27176.9	52574	151876	624508	159542	39598.8	19574.5	436904	229943	71459
AEATTLHVAPQGTAMAVSTFR	P07360	336598	64459.7	363805	148745	327716	467664	389097	546913		1.77891e+06	701501	865420	452083	936836	878742	246118	511721	530540	813934	625290	406402	565406	333453	591056	360437	388830	815562	384578		205050	163134	240778	187026	336334	99141.2	106939	200861	41339.5		334933	133934	330698	283008	570840	402673	342054	147154	458456
AEATTLHVAPQGTAMAVSTFRK	P07360					29035.9	59162.7																						65430.7						28281.6						37479.5		47881.1		25607.8	18938
AEAVAAVQR	Q9H5N1																										121646
AEAVESAQAGDK	Q14566			36767.7	28862.7	36768.2	18688.4						34762.2	12957.6						50224.4		18857.2	62486.5	9650.98		27497.9				10221.5													36224.9			18787.9	56389.6	78038.3	27734.5
AEAVREGWGVYVTPR	Q5JTV8																													76258.1			286022
AEAVVNTVDISEREK	Q8IY81																													60574.2									57558.6	29784
AEC(UniMod:4)MLQQAER	P13796									4943210	1173610					745923		10827200		1187780			578630							375551				445682			455438		138683
AEDALSEMK	Q9P0K7				760355	423963	408349	389837	2165790			1010170	493996		601067		993114	491404	293487	723476	642518	377163	680329	823302	1109910	565440	497991		648074	164592		372953						270226			52391.5	103384		448988	475978	473693	452833	547030	285728
AEDAPGVPLR	P98088																																														261628
AEDAPLSSGEDPNSR	Q9BW04			197822		137397				51110.4	723540		195927	234075	201585	236209				249647		112473	880323		42708.4	143522	168736								149633								905634		195002	160560	1011440	547431
AEDAVEAIR	Q9BQ04	1176200	704008	4543440	1924210	1046820	1452210	793846		2189270			1221770	1069360			2310370	1395590	1158630	4674030	1270650	5502980	5467210	2562850	836023	4034510	1814710	1913330		1631880	633277	373526		564030	440261	677694	631613	354347	856555	418802	363718	484056	2872570	1788120	656743	459391	3245210	2624950	383857
AEDAVEAIRGLDNTEFQGK	Q9BQ04	259880	172748	123098	120378	165010	45181.3	60907.5		294524		193704		232623			276401	104470	204372	127602	98746.2	196368	405440	373866		475511	362209	224000	110114	295512	152119	80959.1	116496						108339					134481			397636	157309
AEDDQPLPGVLLSLSGGLFR	Q5JPE7						150154							682986								502894	1110270			414632					84699.7			107098	90090.1		126921				182134	129991
AEDEEELLR	Q27J81			328511	312638	254277	133898		1014710		193536			525414			680966			625832	203319	266519		1068680		270664																126236	230514	170504	168180	165624	433302	985697	64711.7
AEDELLDLQDK	Q86V48		169455		311922	161666			634076								739560	421823	175040	751134	589883			490048		582968			218385		256955				89334.8							211243	128665					114055
AEDFIVDVINMDYGMQEK	Q9Y3Z3	1098720	1319110	387011			327014		1144810		567231			1797890	607274								943482					850454			845667	636908		498138									415164	464669
AEDFQIEGYNPHPTIK	P04818																					865476								167499									140942
AEDFTPVFMAPPVHYPR	Q6ISB3																					1001900				439795														159184			410602
AEDGATPSPSNETPK	P29966	240882	262452	1406370	963192	1173190	2906900	2215020	2670630	450412		4503250	274974	439980	6438750	7821080	1259180	1306480	2301740	4925360	985199	707226	2000570	1465660	5012440	2177310	2011650	5799060	2529320	4469860	2641530	1560130	3819370	537811	157529	220051	227930	1084430	837402	272583	467241	94072.1	3640950	3431560	1931120	1612890	605074	761733	654508
AEDGATPSPSNETPKK	P29966			118331		122416	129417	157348	116338								68780	60339.3	193352	353381	58834.1	32598.7	233212	90336.7	182112	190284	135980	311552	250787	231087		103803	213387										291184	312793	135963	127469		153483
AEDGPGASLALR	O75147						128378													176593
AEDGSVIDYELIDQDAR	P07355	7725540	9278115	18773855	46703025	16414955	3.84089e+06	12377345	65536500	21128565	32285350	8094260	39369500	36635400	7754705	6727295	44545050	35389500	4277305	44071250	24207570	23782330	22025600	41403100	10917455	48184500	8224635	10840255	5595320	1.91529e+06	12169995	8616955	3919890	4196885	4946955	10664335	3489725	5409440	2.14065e+06	1459850	4105630	7374030	13504025	18093570	9115975	9636250	7082310	60373330	2572023
AEDGSVIDYELIDQDARDLYDAGVK	P07355	2840839	2987286	2936630	7.38816e+06	3963130	1032990	2.9143e+06	1.11007e+07	9.29616e+06	5960173	7.46229e+06	6.17656e+06	9.82817e+06	3.51874e+06	3.56897e+06	2.46907e+06			2155340	2788402			3.61858e+06	3758410	1.02288e+07	2.47242e+06	4034130	3618373	664286	4.38384e+06	3.6035e+06	1401700	1388340	1616790	3853586	830568	868895	455552	870494	1073910	2.03628e+06	1484440	3.50976e+06	1.13762e+06	1584920	2651770	9.60026e+06	1148940
AEDHFSVIDFNQNIR	P19823	146712		221637	170641	231677	329162	251118	620591		1228455	168385	1347030	363137	557981	542795	280830	333243	268431	924363	529916	528086	621297	499658	428994		214930	640136	164827		492535	286641	329521	205399	348910		69443.1	150845			476655		362552	270197	652109	642896	258859	195752	634308
AEDIPQMDDAFSQTVK	Q9NZM1			356972	698514					834869	462974		806278				657871	745962		936631	530474	391523		1068160	533540	693443										122349							336906	449776				1109880
AEDKPSTDLSAPVNGEATSQK	Q7Z4V5	53967.4	30741.8	286033	226784			138756		88543.2			466875	154463		433055	245289		340382	277790		234348	287188	175431		238333		243737	180589	92133.3					40207.3	99042.4	48657.2		36700.3	51288.9	76901.9	23633.1	306046				415725	255513
AEDLFVEFAHK	P02549			75462		74062.2													15276.1		111727	108948																				168586	77723	169981	14889.5	7599.61	12906.3	207076	42716
AEDLLNRVDQGAATALSR	Q8TBA6	28632				42962.3					29220.3		92711.6		52820.6	56589.7			32192.5																					25187.4								54952.5
AEDLNIAPR	Q96SZ5	222276	165037	726991	620846	387154	379715	402448	952893	664048	402303	774944	755730	641954	477096	403634	593640	510671	302386	639156	337515	867838	936338	556198	348947	850401	680009	500207	512410	123885	215668	141856	217396		101986	162188	200924	288272	46021.2	55487.8	132809	71256	605794	292980	310198	216929	570448	393638	183652
AEDLPLRK	Q9BSJ8			2661520	3019550	1671790	636144	607152	2650590	2087780														1011700				1262960	756406													2677420		1340680			1651620	581289	421184
AEDLVPTLVSR	Q8IZ69									626401			1004120					394401					867039	775897						246899				128233					187253			59356.8					334398
AEDMAELTC(UniMod:4)LNEASVLHNLR	Q7Z406										165259				125340	73468.9							196449
AEDNADTLALVFEAPNQEK	P12004	1349517	758879	955128	753824	1.05534e+06	991505	552582	1.42879e+06	1722216	1627143	1918540	5636920	4526795	1083333	953340	1602915	864567	768804	3396465	902744	3763535	1.6399e+06	1.21599e+06	819382	1774009	1.41001e+06	1.06097e+06	737245	887805	872950	765734	770217	660974	753750	1023450	899387	596630	558480	1.29168e+06	1111694	951465	1.10316e+06	860848	231662	485882	1.48905e+06	905994	688050
AEDNFEDIITKPPVR	Q9Y6G9	444304	101971	195372	162007	165072	116611	125357	530240	200078	172861	243373	237305	242256			356041	353041		445621	270351	280381	406063	433177	137472	399314	357300	221892			144663		75596.6			57060.7		111688			75204.3		134233	204388	66552.6	70071.2	135474	180091	29017.1
AEDNFEDIITKPPVRK	Q9Y6G9	935678	448871	836546	427027	1.30125e+06	451002	527617	987781	1047713	984598	1447960	1284292	1743850	812090	861360	704686	1377261	1154900	1545335	881636	866856	1475749	1617199	780456	1138071	1555009	2046720	1079710	946922	674589	531226	531713	456369	470221	727073	463342	398868	289124	320618	256728	363164	425332	657013	527548	308731	713596	819930	380682
AEDNLLALGLK	Q3T8J9			20102.2								88853.3																																			87707.2
AEDPPWFEGLESR	O76075
AEDQHLVEMEDTLNK	P30622	112277											341385	205391					94224.6				153768				198960				44040.4		118745										59128.5	75895.2				103199
AEDQVYDAAVR	Q8IXQ5	301303																																										72994.3			149916	74558.9
AEDRANVLR	P04920	218582	136967	940549	1908480	409756	183791		524677	439532	1349330			640509			1450570	165977			162041	1008750	2374300	1338520	260745	1632240	815986								403020	404813	68887.2			646887	55585.1	283816	550220	1251480	159058	100057	3450720	1650780
AEDSGEYHC(UniMod:4)VYHFVSAPK	Q9Y639																	98754.3
AEDTALYYC(UniMod:4)AK	P01782		622006						443253	5848690	1897350		1000470	207116	830214	777977		387365		66615.4			128362											157555			145337								1027830	997806			171134
AEDTAVYYC(UniMod:4)AR	P0DOX2	78316.4	475572	399374	583184	1530585	584486	1210682	1045480	7312030	12713270	778274	9965465	2684825	15390455	15063940		8292410	467314	4894615	575738	269034	4344555	582012		473873	442400	1034544	223622	608279	705042	456672	37856.6	1529865	1.01846e+06	108843	1525675	247234	142395		651963		122877	177221	8843140	7384290	313920	643176	1536135
AEDTAVYYC(UniMod:4)VK	A0A0J9YX35															248069
AEDTISILPDDPR	Q8WUH1			752246				280943											176339				205953			215395							112972			151877	95604.7	87965.9										197489
AEDYEENLQVMR	Q02241	127710	43596.8	69039.3						154874				164347			74729.2			199958		198491		150161		361078				50880.3				25321.9						132156							307145
AEEAAVVAEQEDLLR	Q92805																									333606
AEEASHWLWSR	O15031		144382	337604	208639	309856	336853	532208	496334	784955	513366	1.18883e+06	613450	433180	677319	726563	751824	821444	230737	1069642	408525	317671	1136819	1.26794e+06	173652	908284	1.08778e+06	483793	565234	150572	228058	160514		183174	399417	173090	167197	335067	66544.9	163756	242969		342190	139305	232200	152844	320953	736090	138050
AEEDEILNR	P27824	3459080	2936690	21787600	5076750	5991620	3109860	2584670	6786720	6506270	5374600		9166820	4171030			5302550	8263450	3065080	10692700	2643940	13390300	13343800	6594560		12869900	6074370	5337690		3481870			512143	2281110	1831990	3939860	3154620		2767390	432589		2646890	6599240	4735370	3855010	2692980	4674490	4329080	1988560
AEEDEILNRSPR	P27824	188298	537252	709074	403596	785552	143186	271228	336225	911142	352439	977759	190416	376932	383838	387380	669824	344646	899580	421997	447426	759700	1.18784e+06	665888	195740	1331738	996254	791308	1.10838e+06	817694	745472	528900		21581	31159	246938	49347.4	176045	123480	38663	22519.2	113717	278625	424503	130672	130089	544082	263620	500097
AEEDKIPLLVVGNK	P11234	437533	481102	485998	637794	538942		430509	898088	1567425	538977	703221	841272	1.06168e+06	648960	745459	925986	633879	553304	800394	638128	587091	510917	264281		704849	691201	587002	396896	231795	324692	136720	111408	89601	58435.2	131502		136952		177953		77093.7	458136	583827	255814		1155459	835382	186388
AEEDKLEQIK	P13674	564454			670857	137093	107180	155236	990061	485436		277222	118092	237416	96303.3	216448	886158	456845	269843	726129	1250190	691405	272098	943708	140933	1022980	330878	212358	216060	267198	218327		70506.4			85965.8		201509	164931	158855		170658	229088	300681			524962	391416	71988.6
AEEDTQFNYHR	Q14683	97983.8	119749	518147	673110	432634	234675	274111	271102	476989	211337	400312	39551.2	61141.5	119581	312556	124383	962584	122320	1.35628e+06	204971	602771	1833628	670115	123727	456852	588522	321831	200542	147270	122857	61042.6	42011.1	45375.3	66398.6	79097.3	55644.2	108010	65483	60473.7	54319.3	48021	413986	204152			516136	401986	105343
AEEDVEPEC(UniMod:4)IMEK	Q9UJU6					129020				177576	458174		81200.6		249712	262513		631408		143163			171857							78769.8				35883.3							39356.5				47450.4			53209.3
AEEEELARPPR	Q14767			243715	371016	1147080	916132	1328570	894426		647902	609049	397463	325861		283147	952804	923022	769962	2392590	962430			787398	3.52729e+06		421113	733760	648625		247448	337538	500727	209112				553405			127827		276393	42629.7	2.78087e+06	2.02193e+06			275706
AEEEELARPPREQGQR	Q14767				153821	363535	218554	245402	468244			447356	58086.3	96377.6	135015	73107.5	214188	150884	348459	463356	272329			233747	958960	52806.7	241162	382908	259498		192774	118372	277826	34548.5				85163.3		34770.9	25183.2			39295.8	534760	383429	17553.5	34760.5	166234
AEEEFNIEK	P36543	1841190	2815320	1818540	2149690	2388860	924331	411732	5457540	4799560	1141430		1658100	2259330	745154	816426	2637590	2414160	1227290	3367360	2083630	2592710	3564550	3152100	1148540	3103360	1751830	730525	651055	665387	2190680	1698940	461200	861893	862504	976052	876849	222282	278844	189505	1025550	423311	2399170	1312780	1055540	1024640	2468060	1805150	643165
AEEEGYFEAFK	Q7L3B6																																											104759
AEEEHLGILGPQLHADVGDK	P00450	135633	206453	345644	202726	261890	327365	260243	467220	236141	891134	486908	684008	504874	941910	940882	300494	274702	383588	183819		183514	122850	128046	1053815	427102	409513	680724	466913	165577	220274	195848	730683	203285	63128.4	190653	111460	130286	27870.7	38853.4	307409	65111.6	357149	169514	359902	296061	163027	342004	177188
AEEEHLSSSGGLAK	Q52LW3			42164.8	28868																		11272.3			26418.9																		17871.6			28951.6
AEEEIQK	Q9NUV9	1182120		1005490		756733	312965						195170		98244.4	378400			670629	1308010	597375	898509	1759090	720946	351157	1358490		701100	735526				593464					352253		312971			729727	678864	204724		1192460	617361
AEEELDAEVLEVFHPTHEWQALQPGQAVPAGSHVR	Q9H173	564089																	272536	592883		726966	573999	305450		446179											187541				366624						212843
AEEELGELEAK	Q9UQE7	399607	454174	676465	706923	391369		184154	626827	625640	434809			592181			481985	346174	183828	645316	219534	865079	776305	659104	403843	806659	750935	587231	384403	219978	294983	209702	221098	343432	371053	272655	271781		138005	106729	263186	243453	362509	439872			633955	609760	69905.7
AEEENEFQIPGR	Q8N0X7	188323	143382	213908	149385	153077	90207.2	111076	311633	247811		264886	184511		132120	155112	161394		160658	362488	263300	151891	762107	257364		376539	298834			247858	108887	97341.1	154261	64717.2	122246		55224.3	161419	129828	110970	83430.5	84317.2	138508	115007	83623.9	55849.8	236052	153498	42937.5
AEEEQAGSAPGAGSTATK	Q92619	364813	182077	146526		535107			903876	690758							136887	411130	123318		422762	138255	80626.2	132204		148508	425809			49134.8						178305	169729		32304.1				82820.3		436667		23346.2
AEEETRMENSLPAK	Q6Y7W6																													61513
AEEEVLDVLR	Q6PI47	54423.1	41062.8		92975.2		71639.1		71431.6	92680.4			37586.9	27366.4			81285	54071		117541	61788.8	76456.9	110597	117226			74829.7	44229	80614						70851								131461	92572.5		24932.8		98880
AEEFIGAGEQAR	Q9P2E5	108994							459373				326782	355338				195575		210364	121428			220907											195714
AEEFILAMHLTDMAK	Q9NZM3	153241	98261.5	27709.8	47749.9	42414.4	20084.7		155451	351751	103826		203320	258586			230924	146516	125700	176291	126300		234203			166393	147004		73116.5		75497.7	71877.8				98094.2	67616.8			70078.6	51437.4		19927.9	57805.1	16827	18945.8	28771.1
AEEFVVLSQEPSVTETIAPK	Q96L91
AEEGFTQVTR	Q9NRX1	103250		647169	85324.5				116233				155742	54097.1		155333						151830									83064.3	45522.3					68374.6					124551	239070
AEEGGGGGEGAAQGAAAEPGAGPAREPAR	Q9UPU7	43109.3								398745			205885				221759						270515	245209						58745.6							26821.2		13014.2	16075.2								15414.4
AEEHNIVFMPVIGK	Q9UBB9	298188	297700	268584	264445	125751	102622	66682.5	196669	322684	189108	285621	316756	265253	256137	187128	231580	304955	198270	389763	103190	287492	375138	424375	87885.8	798561	375220	336430	203834	346332	190504	117767	69553.9	110907	144217	166926	108240	84216.2	139550	120261	79813.7	161804	136675	327676	65294.6	48723.8	376118	374880	49594.5
AEEIDAKAEEEFNIEK	P36543		118367						546792	366992				306979			223642	94352.1	262580	337308	278814		225574	250715						30972.5										68809.8				116017			191533
AEEILEK	P62913	1743830	1518740	9593540	6013770	1238230	2263290	3243850	4293100	4828460	167569	1033910	476712	341853	520591		4382020	2123890	2339010	3687820	3942820	5080360	6770760	3953130	1680920	9356340	3575480	2302730	1694690	4269930	2305170	1207930	1037890	1427980	1484750	2688950	2233180	1828170	1607260	2063030	2051890	1449470	4809040	2299800	1922150	1698820	7142420	2598780	1777440
AEEILRQELEK	Q6P3X3																																														138876
AEELFLWVPR	Q86TU7	235394		152874	107299	56798.2	110824	52647.1	275826	314573	382798		549068	350797	199746	137858															88555.1				142961	105902	210416	92267.9		152242	146078		218858	201090	67627.2	55522.8	125971	169163	39893
AEELFLWVPRK	Q86TU7	313850	199141	189952	119472	195855	98073.9	91717.8	401982	356948	197602	243791	357837	299194	226738	221138	375721	231635	148522	216504	166385	314771	243374	388750	83890.6	329872	388052	153219	160229	246522	136822	92975.1	62400.7	101347	67729.2	151329	117353	42873.5	84132.3	162184	60246.8	134738	134966	266442			275325	216948	72545.1
AEELGLPILGVLR	P09110	2.08793e+06	1486105	1.02206e+06	1.9647e+06	3133635	656709	136917	1.67622e+06	2479140	575575	460766	1.44349e+06	692789	862570	1.2079e+06	3823115	918786	649150	2.42585e+06	1.06477e+06	432174	452827	2116800	819120	1.93965e+06	3228835	430983	570286	614889	1.18401e+06	410877	260794	966243	1.05907e+06	1.17078e+06	628634	141508	358990	836847	800981	797916	512096	492377	661302	375468	854281	600893	354851
AEELHYPLGER	Q14257	1820435	255000	5251135	1595675	567395	767925	478898	1415980	305462		862289	909592		816996	1039280	2235330	572421	1272965	1959435	1722165	3515955	3903170	1784355	1326455	4158855	1942715		1197975	705187	468940		731512	822020	703590	517926	1328635	392474	171359	931890	1060450	1862080	1184126	1188955			915459	777444	260689
AEELIQQEHADQAEIR	P09913	263252	295478			526170		118957	787729	1758970		642822	2104550	1901945	589832	1033400	578110	618983	503463	1365205	261529	663396	894866	620705	238338	754797	573341		978907		656798	495494		642442	251737		64699.7				456641	231973	202407	945633			649166	218234
AEELLAEEK	O00429	583085			594405		363339		1169580				739195			959537	1237520	503313	1040080	1155150	980620	1458780	2776560	983353	368913	2324660	1165770	679731					204496	112551						199392						140833	650032
AEELLQELR	Q8ND30			194878													1073330		539857	316685		487029				741661	1037440	322064
AEELQPGFSK	Q96TC7		1297750	1117790	1156500	552148			6679140	3646240	1350340			1763130	2633030	2148480	1774920	2927180	677501	2927360		1645180	1504170	3017710		1482550		843764	998479		1921580	1412290				985231	570967						522594	896431				728998	260714
AEELSFVAGAPR	Q13683							581080			702092								489226					1324030	802454			2243790					834657			956881
AEELVGQEVLYK	P53816													684111																													344362
AEELVNTAPLTGVPQHVPVR	Q24JP5				95317.6												136636			178598															131834											87207.6		106281
AEEMDTEDRPEASGVDTEPR	Q8N3D4	94920.6	80429.7	126456	63600.3	96347.2			263688	116777	163260		293552	208063			127583	159574	86323.3	235971	132907	107843	192338	167104	107118	238329	230371			128337	94762.3	70696.8	66253.9	45681.4		70332.3	66972.5		48429.5				113445	113881		42467.4	49304.8	72670.9
AEENLLMVLGTDMSDRR	Q9H9E3	190193	135272	82950	205320	116411			235575	295421	69545.2	63415.2	202909	236153		98375.6	91416.3	64429.2		176163		138514	117274	105058		211914	202640		115284	151261	93755.7	104160		98757.1	28949.8	107415	59514.1		108785	93757.8		68642.9	83739	153703			193684	185457
AEEPGGHAYETPREEIAR	Q9Y2H5										100370									106514
AEERAELSEGK	P09493				13997.7	28822.6			60842.1								18736.3	7135.85			24613.5				25424.6			19167.1					27534			41735.7									48880.4	63794.3		18084.1	12292.4
AEERAEVSELK	P67936	267932	371921	410777	1.40524e+06	572048	476644	617420	4398425	1163490	1549451	1694630	78802.8	85332.1	95796.8	808366	2445125	1268835	973266	648577	1723175	411392	252968	647246	620702	1197645	836219	1618502	887869	460947	588578	785239	599758	137039	223281	396235	112540	482191	143518	255595	265112	308640	354462	787196	1.06554e+06	700745	247302	714740	545463
AEETRYPQQYQPSPLPVHYELLTDGYTR	Q8NDT2											210468																																			405988
AEETSSPVIGELWSPDQTAEASHVSR	Q86XL3												350998									381962				414444
AEEVATFFAK	P11387	1671840	1005240	2071450	1340550	1878840	1199290	826863	1606980	2896990	1771520	2085350	3663100	3607270	1884380	1788230	1653700	1240770	825836	2815700	726766	2709290	938009	944597	518578	2870870	2370370	1369060	1328680	1282130	757323	636978	211698			887843	1044820	273972	386243	1543610	268963	550179	1491420	1541970	702682	490114	3014900	1324510	839606
AEEVELYLEK	Q8NBN3	166270		367667	876692		307288										409102	343358							99912.3				305184												111756
AEEVEYYYR	Q9H0B6												467989	441796	77221.7	121805	317982					228807	204635			306639	76075.4								118703								170980
AEEVQAWAQR	Q9BYN8	618231	238890	781074	250865	485961	377890	136904		297754	493263		1039370	944397	173489	205651	474542	337597	474774	710898	321658	1265650	1098360	576043	372290	1579560	1012890	310424	384257	619311	222010	189722	265621	529012	229405	274085	347406		212498	155691	411473	156006	449142	355129	248845		655017	310678	88616.3
AEEVQAWAQRK	Q9BYN8																		125067
AEEVVSFVK	Q9BWH2	1346830	1027190	1491730	1237460	2205260	612919	601357	5092020	1819670	800238		1401840	2138620			1629220	1328180	664663	1677510	895922	1505450	3340500	1595320	433408	2858270	1831350	979172	1519690	758595	1498290	665244		706856	580613	1982820	607351	433323	359288	233656	370049	400498	1890070	1229810	592245	470582	1117070	1583820	209827
AEEVYAQLQK	Q5T0F9		158918	83533.2			27709.3		219912	280126		72959.4	177713	274170				128189	78529.2			166895	100462	129121		204646					71266.6									116766			99101.1			29530
AEEWGVQYVETSAK	P11234	1005840	1066000	622394	1241480	869021	632088	782739	1998530	2659700	815637	1296220	2680060	2422600	1494310	1494020	2222910	1614540	1650900	2378770	1276750	1792780	2221150	1405180	762520	2377940	2115630	1649400	966660	504352	782577	730064	415362	383960	413448	502832	340486	278882	238045	314943	415135	266672	979245	1251970	643975	576713	1201710	1041480	321213
AEEYEFLTPVEEAPK	P52565	8248275	7.9203e+06	7652380	7.46611e+06	4477836	9121450	5123451	19397780	19026450	10448420	11554565	10605345	9976930	7185625	7257429	12682775	11994715	9375630	12417375	8723105	8325630	13133015	7114935	6205572	8628975	6397305	5212050	6784820	4541757	6563875	3.94561e+06	6637960	3.48677e+06	2.29231e+06	3961084	3817826	5461010	2680325	2.21939e+06	3.6668e+06	2536710	7711448	6911260	2801020	2.63694e+06	6106175	7153129	2820135
AEEYTEETEEREESTTGFDK	Q9Y2W1	54033.5	10148.1	56672.6	68246.2	129341			75453.4				185550	173374			63872.5	35007.7	23882.9	62758.7	32197	256409	106691	95055.5		101270	63894.8	68161.5	17932.3	46413.8	25561.8	23525.4		17216.1	22228.8	28786.3	34364.7		17896.8		25415.2	5380.25					110447	63135.5
AEFAAPSTDAPDK	Q96B26	377583	361826	461180	509500	457196	401235	326505	870778	908844	340561	537146	897052	788418	531818	567466	554926	571928	394944	697816	357147	583006	499420	581232	301946	656465	685916	652154	591287	358666	345721	196179	375648	214694	252611	204680	154358	204347	126178	185700	209823	203342	246348	634221		206568	651148	337861	184640
AEFAEYASVDR	Q9NWQ8	132993																											109510			60743.5
AEFEDQDDEARVQYEGFRPGMYVR	Q14692																35269.5			44339.6		26912.7	48759.4			58230.4	26341.8			44670.5				38107.5					14591.5	28850.1
AEFEQIVLGK	Q16831	494134	177935			69731.5			451325	332981			213331	328658			469266	642378								145488					177638	122847		65720.6		60851	62932.6				39448.1	94820.7	63696.2	81931.4	115430	157920		60034.2
AEFEVHEVYAVDVLVSSGEGK	Q9UQ80	617283	493951	550989	1062020	455788	968343	553489	1624330	1891990	932151	1870470	2737330	2768050	1014780	955552	783250	634924	999054	1087880	889938	1634320	960052	920784	381341	1917500	2113400	1802480	827969	636862	370986	315930	140830	328569	470609	683224	748649	459253	328540	569549	470540	579706	1151140	388506	255653	273406	1103400	1041140	595847
AEFFADVVPAVR	Q9UHY7	875897	545346	1224360	1172130	935065	1488600	1347050	1627641	1853620	1.05556e+06	1813660	3821580	1441456	1570880	1576220	1405250	1816220	980011	2276070	1116640	2986930	2581300	1728970	1213080	1186170	1807300	1104710	1087150	384475	668125	359446	642694	536005	726651	432354	779254	748910	242534	309680	469700	282257	1304380	1309100	495620	546124	1592860	861246	377802
AEFFADVVPAVRK	Q9UHY7	1264330	1.41049e+06	567264	910705	1.04255e+06	704673	672473	1832165	2376775	763194	2403215	1685575	1909045	1.58952e+06	1.51823e+06	1.56172e+06	1177248	1548633	1.30826e+06	886835	1868173	1.35065e+06	1.79429e+06	550327	1.04429e+06	1978617	1127254	1.41628e+06	801509	1273999	1026400	1025757	634926	692940	724384	614660	753050	388116	777236	440898	499642	464712	1.45915e+06	350101	362611	1736050	1290397	776184
AEFFQHLIEDR	O95487	90380	85928.1		212345	229475	118964	64971.1	420746	629379	231297		703720	533053	195351	211104	204147	277663		276940	97245.7	375290	462197	334476	92878.1	292980	174088	180696	111534		77220								19646				142350	140240	85442.6	100166	314425	448686	32535.5
AEFGDFDIK	Q8IWS0	704271		1420560	768417	519687	1060490	1642510	533257		1363900	2880020	1728670		1982020		1051710	541663	683478	956589	425322	1493350	1485200	1348430	361827	1523770	1256290	889691	1416900	920406			542962					1017450		453224	142497		827918	564668			1230490	716736
AEFGLLQR	Q8WYA0				496015	225204	158503	301777	263263			500932			989892				169670																134867			97468.9					176522	263344			921415		26743
AEFGPPGPGAGSR	Q9H4A4	2688030	2708825	3615285	3937395	1955045	1787880	1604585	5786885	5633540	3769415	4366605	4459255	4271265	3733340	3607625	2579335	3559855	1768050	4568570	1814495	2307910	4867080	4119065	1968775	1.85654e+06	2310190	2462090	3347860	1987860	2897510	2086930	903936	1.20664e+06	2471335	2408945	1203976	2202115	1206762	2277050	1807055	3050250	3558350	4364555	1752875	1.2935e+06	5746930	3450660	1256788
AEFIVGGK	P48729
AEFNYSVGFK	Q7Z5R6	379595	132994	194840	89944.9	305026			420876	732174			521359	130855			377565	608033	210727	336788	326054	130472	223087	260326	223035	269732	393542		136166		207516	146643		151342		54678.7	124720						195894	211638	174349	158262			147423
AEFPEEARPDR	P51854			337644																558782			1925155			590470				1096670									536603
AEFPSYLLGGR	Q6KC79																						141876															50366.1
AEFQDALEK	P0C0L4	4144140	1124660	7499770	2409780	5405620	4526920	5389010	6552150	3084280	12872100	5864960	9898740	7146500	14193900	13952400	5786820	6633120	5725870	9647390	7599750	10724200	4462220	7223210	10820100	7002060	6422620	13374400	3867310	1286700	5482380	3316610	2788970	2914790	2405610	2674790	1413820	1966030	1085120	1237170	2885320	1272530	9035100	2363020	9054650	7193250	6930510	3281590	10736900
AEFQILDNVDSTGELIVR	Q8TAX9												529884
AEFSAGAWSEPR	Q8N6S5	157301	266723	93456.3	561860	282050	460326	503422	903274	1198020		582676	718814	451595			336054	978934	231134	796853	479813	844870	791824	508088	178849	557933	561823	1166450	552326		423480	387458			193392	255185		347944	182491		142205	123231	637946	642407			755819	591207	298095
AEFSAGAWSEPRK	Q8N6S5				415548			1542590		87322.8								213555		154230	96244.3															39545.1							567262	2297510			239238	22240.7
AEFTSPPSLFK	Q6UN15	897644		909422	905098	644977	642124	245505	578719		611574		672491		911939	808784	1099070		872046	973008	782279	1932150	2275500	791069	512503	1952840	1344770	1171880	732828	1124720	470462	382713	904589	512250		502905	670372	322045	504678	881156	505740	384687	1186400	595455			1617040	872296	263097
AEFTVETR	P21333	578769	907437	788726	2559090	1685760	1019900	1343470	8933150	2538750	1972620	4054220	1015670	1155630	1150720	1276580	2428860	3265550	1074690	4974800	3378120	1187030	1480100	3439590	847172	1275060	1170170	1972350	1486940	417613	2035940	1668520	377207	144074	508624	628020		1224410	195023		236501	265786	539227	981062	1842320	1826700	631934	2755060	737331
AEFVRAETPYMVMNPETK	O75339								2468750								954838	980546		482020	468899			1343127							1.28438e+06	821622								257169					262259	255145
AEFWLDLQPQAK	Q05655	1432030	858652	632223	702349	787560	763141	389524	1408830	2303350	1142790	1014770	2114240	2130710	1293840	1457980	793558	1212500	939838	2334100	658511	946136	1294610	949537		1647890	2710070	512252	626800	420879	747228	427763	141454	1126450	661245	806473	667178	414413	397315	4063790	644761	460587	1174320	839870	302635	341388	962508	1222220	270303
AEFYHQPWSQEAVSR	Q6STE5
AEGAAMLELVGSILR	Q9H6E5																													137972												31834.5
AEGAATEEEGTPK	P80723		39989.2	51125	95621	209696	487410	380139	311466	96639.9	99600.8	125873	14043.9	26219.9		17600.6	105295	34500	286742	94184.6	85941		140574	24786.4	430125	68619.7	53609.6	335587	416327	16025.8		190857	266663			24684.3	9500.07	87305.7					81869	364059		15589		95044.8	180211
AEGDISNVANGFK	Q9UBB4	388804	222497	285039	329689	421301	323756	274393	463413	841194		1237690	1657720	1176660	616833	680069	553785	641014	275264	591431	293801	329626	1401720	1004760		439772	646481	624183	563402	757002	152556	67037.5	91000.9	226307	171155	449748	240451	154599	359828	162449	151320	142516	416081	380980			243937	1021100	98743.5
AEGDSAGTAGTPGGTPAGDK	Q92925	417282	553504	876480	721290	693427	456376		842753	971595			273306	392609			634619	548331	446417	903929	382678	600858	1170000	555538	418877	999264	981335			280914	412936	263416	118325	344049	310298	420093	326579	171580	137520	422859	291089	388166	815306	693219			828618	253596
AEGDSWVLNGTK	P16219	617757	844307	436408	371133	473267	455811		1530260	1515630	850998	3264230	697923	587467	1016600	986918	594197	946105	569744	1788540	606239	1247360	1012780	1037090	333045	718582	1655640	625088	346309	515981	779453	581523	314638	672902	510400	332891	571692	117256	148288	940153	514019	184336	512463	646982	1575860	1396810		344549	430735
AEGDVAALNR	P67936	6952100	6112860	6377790	23612900	5774650	7587700	11224900	62579200	22556000	11154500	9184770	3797710	3089650	1741640	6114030	34058000	22999900	13458400	13495900	34677200	9655850	4345480	13723800	15504500	25949000	10789500	15184300	9677090	5125930	11260400	6885570	14698100	1048400	2384220	4734280	2045100	4841320	1761370	1518090	2112090	4014970	5778850	9511000	20831100	13759500	2733820	13371500	4465760
AEGDVAALNRR	P67936	2657630	3409670	2666020	12064100	4262000	3589160	5032540	31019400	9980460	5839380	1516890	289900	285758	146382	1296140	14490300	7974300	5789350	3583740	9752280	1830330	1834070	3937250	3760870	9867750	5608070	9076860	8806990	3581830	3493610	6213960	6447430	580282	1371730	3392300	1154720	4559160	1643290	2119270	1723130	3081480	1632380	8479160	8677680	4916980	1311460	5148530	2711670
AEGEAEEESDFDVFPSSPR	Q7L3B6																						768653
AEGFTVEALWGK	Q3B7J2														161599	186104																																34848
AEGFVDALHR	Q96I24	1013110	183604	1271930	1036890	449792	688497	249951	1077460	677476	673698	565338	822420	391958	733537	742543	1127030	210704	352733	1143200	664802	839192	1033220	1209240	351488	1300490	837198	789077	760228	963739	431220	359233	305324	179128	195290	504049	234435	330201	388436	822951	414756	359266	873010	557022	283913	250757	826704	535280	203355
AEGGGATTSTQVMVIK	P51608	317194	810614	1558610	2099670	1456860	3197530	2382930	1800520	1268360	1169740	5057960	621935	471106	1769870	1799020	1936960	1069210	1211050	1654120	987981	1306080	3639650	1676980	736282	1110180	2962110	4725850	2066740	282737	824043	602018	953358	381124	498707	1668310	776532	1929310	98802.3	213120	424457	571046	1547650	1237300	404882	380227	1933640	1060930	557866
AEGGGGGGRPGAPAAGDGK	Q00839			981277	182751		246382	565277	47255.7	62359.1		22827.1	19318.7	34901.1	47249.5	18191.1	83503.9	29125.5	54712.9	194074	78330.1	234908	389573	134668	77369.9	209702	104374	89870	11552.5	18531.8								35450.4					543073	69146.4	137218	135353	704223	60532.8	90282.8
AEGGGGGGRPGAPAAGDGKTEQK	Q00839			107789	54331.9	96194.1	72200	148356	29552	19999.5							14900.5		12798	32584.7	13186.9	22295.2	97538.4	13620.8		21736.2	25158.2	27913															77397.1	161796	14298.7	29406.8	236488	136858	37499.3
AEGGLWLR	Q08477			589329	96394.8	361567								1185560			703980								216065																						324249	721366
AEGGYFGQIR	Q8NI27	500672	427342	1702900	682578	666911	540578	339839		1286150		701056					1040060	639736	568980	1060230	280825	1651390	1804840	949523		1610980	1051080	1003510								465177	355472		132035	474345			629011	1189040			1362790	981611
AEGIIYTTQSTIKP	Q9UDR5																													135123																		47238.8
AEGILDVFQTVK	P18433	202996	207030	412064	260637	227950	212512	263290	521442	413724	472666	548648			303671	377243	201585	273303	158886	1.1718e+06		286169	483367	694298	235767	252720	953224	661512	352622	156210	138680	94675.6		72402.4	172653	199912	161126	181247	81966	107940	45160.8		322536	377863	78261.9	116353	593028	338405	86378
AEGILLLVK	Q9UKK3	590541	306786	338383	350579	327834	343290	190980	567531	923483	561144	705603	1168830	1052930	540927	523880	397238	589143	269742	603791	262707	384216	497446	521287	129760	629506	625940	590666	399438	66473.8	266786	167232		137281	152694	312018	192390	81423	6972.7	83283	152342	123565	348229	422925	208206	187395	371503	654839	213696
AEGIPTPR	Q9NR99		290697		3112120				7121170				402569				4158430	4297670		6292100	8847950			6819430		2079390					2539260													2058400	8494620	5563480		1664680
AEGIPVEMVVIGDDSAFTVLK	Q3LXA3		478479	878890																										785150							940418						631350	816167			1731960	1102550
AEGIPVEMVVIGDDSAFTVLKK	Q3LXA3						113854		236250	639221	527259	447857			318606	330228																											248051	131200			421677
AEGKEGEEATAEAEEK	Q13045	32540.5	57793.4																				278418									99927.4					15013.1										40665	133969
AEGLGDGYR	Q9BX68	1699420	2877440	3944150	1987940	3566470	1374370	613337	2562270	6427760	3227550		795571	912227		391418	4151060	1275500	1613240	1292590	1282750	3049880	4960300	3659970	1202960	3166180	4143500	697855	1765640	506882	817602	899427	1133060	522992	561873	492933	1872950	244849	130970	786165	414206	260034	3897330	3388060	773110	546168	5512120	1671700	757968
AEGLGDGYRLVINDGK	Q9BX68
AEGLLDVFQAVK	P23469	434388	243010	40534.6	107382	242096		25239.7	262650	1003370	332899		598951	474567				194863													182189	116317		121175	240362	86386.3	132526						84665.2	145062	84538.7	104714		489535	103054
AEGLRGIYTGLSAGLLR	Q02978		40031.5			109670								76118.2	35740.3	39281.6	303365		176842								184914		35634.3		96628.3	42991.8					61479.6			34005.8							70548.3
AEGLWNLFLPLEADPEK	Q6JQN1
AEGLYLFENGQR	Q9Y240				407928	82599	161991	217723	1244180		451661	664655			256906	234187	1017020	446135	574043	593147	530132		402879	952763				742679	166630		465701	397060	505691	91921.4						28005.4				156234	489477	334802		409374	218235
AEGMGAMVEAGGLLEK	Q0VD83	172397	237009	66248.6					295426	361565				161650			184250	238828	132523	281074	159372		67944.4	152404		82226.6	91473.8				210375	149076		66076.2			55948.5		40954.9			64591.6	27397.3	225473
AEGNPKPEIIWLR	Q92626			428313	987994	223259	355962	423670	359336	2287690	1147110	1.07599e+06	1086104	1061618	960209	357504	870974	752332	642117	1264276	638704	659280	594025	1.23443e+06	897393	1.46899e+06		675688	198681	1.01395e+06	548984	339655		387657	331483			57686.2	471912		106024	296257		878924	937695	965872		683584	186629
AEGPDVAVDLPK	Q09666	532201	853400	2717160	2354790				4539160		2394560				1729430		2411440	1066150	3111230	1752030	1438920	866624	4119720	2139610	1946480	2377390	2254570	4002360	2148630	1073680	2834130	1632630	6084670	566455	496696	2100840	738934	1336450		496653		262027	5978040	879005			4274760	5567670
AEGPEVDVNLPK	Q09666	4444880	2794830	8846180	13306900	7761900	2803610	4633590	19401000	6643090	13936000	12819600	4345810	726070	8812640	8154190	12932600	8341370	14091200	12180200	5.84365e+06	4789470	18473300	13017000	9581300	22331800	17346800	9.87402e+06	5752463	5004550	6251660	5.03326e+06	1.00357e+07	2814270	5738820	6.92472e+06	3.96309e+06	2.29667e+06	2525170	4334250	4569240	2426390	21990000	2.13431e+06	2.01596e+06	3479230	10578700	19288700	1505530
AEGPGLSRTGVELGKPTHFTVNAK	P21333
AEGPGRGDEPSPS	Q9NVI7	368578	329778	383981	459398	1793130	310788	229646	718969	977286	582084		83648.7	149307	32034.4		490540	242985	362294	415275	373753	1755880	1203020	572884	253910	971375	832689	294591	653844	415183	65999	313332		496738	305626	275787	416500	46932.5	165065	125041	159358	116293	1052870	961589	137771	117435	928710	361125	91049
AEGPLDSPSEGHSYQNSGLDHFQNSNIDQSFWETFGSAEPTK	Q8N6T3	424718		168846	274410	517167											561078			648256	573916	543503	961602	560149		697665				499846				268424			172966		299258	355230	397396			127287			421209	191263
AEGPSREETWVPVFTQR	O76027		95575.1	802205	1066430	601434			2619220		2550580						1025980	257690		915111	414721		906767	1430080	325048	5695300	3925000				154488	40414.8			223817	91644.8					202030	410627	2867990	326405			3882910	5165520
AEGQTLVQPSVANR	Q99569																						463533			40642.3																	82803.4				128951
AEGRPTPTIEWYK	Q9Y6N7																					226883								128309								64832.3	64029.6
AEGSDVANAVLDGADC(UniMod:4)IMLSGETAK	P14618	2583120			2659340						4353560			961312	999702												1687660		3393100			2458930	797193	1333500				1036180	705699				1125370	1819880	1266600	815339
AEGSEAAELAEIYAK	Q9NUQ8	361381	200956	313229	210320	253077	201930	119284		365612	294546		548874	518849	157991	172429	455650		165655	443767	181446	516560	519943	461392	187398	751142	366237	270308	64608.4	146261	84467.4	61497.7		72766.1	157562	122248	67434.2	20410.4	77231.3	52182.4	104396	108393	147197	158930			244842	167644	70288.5
AEGSEYQVLYIADDNEIR	Q07954				1301080		1248320	1258190	1442699		1146030	1.72017e+06	1436450	1063460		1565060	702222	1.2626e+06	441720	1450349	875202	710405	1395180	1.03488e+06	558605	607549	1015555	1.71255e+06	911304	630261	791553	668834			631473	375452		568058	479029		417950	191069	533762	1014270		319044	590518	569315
AEGSRPGGAAPVPEEGGR	P0DI83			188738	108783		196924	128792										163162	190209		90852.6	108936	119593			123724					169758		96120.2	41072.7				96783.6	80826.9			68087.9
AEGSSTASSGSQLAEGK	Q9NZB2	460135	203853	720485	419256	1325530			1578900	596555							488402	407835	260201	825594	272239	447671	1628960	551127		760797	718359	545120	4915460	132180	708642	471134		552905	1432780	246057	221265	2978410	102338	260683	1397570	384861		649561			581902	527325
AEGTFPGKI	P14854	314446	297157														598952		309083																	204399	233813						244772
AEGTTYRDELLTK	O14617	96503	113946	350019	511452	863926	171746	121499	321440	368968	313267	360333	345876	389986	208384	162458	670929	946581	97187.1	910180	84254.4	514206	248602	928771	47249	858470	272420	182048	179070	20658.3	136240	44061.9	13158.9	19431.4	60882.1	93623.6	22747.7	51175.2		34242.1	29646.4	38469.3	198091	813056	1.19306e+06	647549	246039	383617	43869.1
AEGTVFTEEDFQK	Q86WX3			255230	137208	98647.3							366098									231916	441110							137881							59413.3						139841				250869	131142
AEGTVNEGRPESDAADHTGPK	Q96EH3			44018.3			25719		28220.8								34112.9			24627.2		80248.7		16670.7		41848.6																	48216
AEGVIDGYADEK	Q99996	60566.6	40107.4	106561	291693	188121	62337.9		233172	204668			237334	202823	303290	303078	178288	49303.6	119061	161479	109638	162755	383806	145306			214169	70607.8		129697				47697.4	74328.6	96814.6	70422.2		26735.5	128665		54173.9	165043	81910.5			326323	149176	59062.5
AEGVLLDYLVLLPR	Q16787				211811			117750			48690.8							65678.3					228892					503161							72837.3												429126
AEGVSTPLAGR	P29590	899568	1230430	6932070	2121420		983110	711810	4707200	4307030	2877770		5536010	4438390	3921470		4628300	1731240	1113450	8266900	1299820	2046550	5063130	4941090	1211440	6937740	2771430	2126880	2554480		1710280	1245060		2540870		2568440	1731520			404808	675541	1174770	2367100	3275350	1355400	843124	1656370	2227810	609545
AEGYAEGDLTLYHR	Q8IY81	201884	91404.9	448366	221950	219632	348977	289045	309996	307525	590959	430139	768240	431844	511151	463994	317609	102706	174207	282580	94377.2	394851	425620	243513	87516.7	399398	273234	195722	253099	267368	155897	127817	52252.8	153540	90809.3	84522.7	113780	120423	91451.8	153196	87197.9	68362	235408	272727	87028.1		396930	235109
AEGYEVAHGGR	P53041			118762	35947.6		22656.4	77018		47491.3							41449.4	15394.8		61818.4	20795.2	64742.9	101243	51393.7		42720.3	29002.2			8395.28							4053.24	21050.7			18293.9	13539.4	54183.8		42773	17451.4	82077.7	4336.72	55624.3
AEHASSLLELASTTK	Q5T4S7	328011	194795	254973	317319	186591	153185		255552	542142	326754	243005	558440	557850	218726	213230	228294	442126	90084.8	374989	71186.7	174394	266403	264401		588717	539919	302884	320574	238835	234444	106345		36120.9	68556.5	229829	112944	131838	93752.8	52069.7	72356.9	95090.5	220520	262803	116838		380848	327660	71714.4
AEHDQLLLNYAK	P20700	4527865	4797650	5630885	7564345	6130560	5801235	2218525	5363490	10822300	3690045	1989905	4801840	5224525	4057290	3966680	6046875	5516615	3499530	5695590	3583460	9916280	7981035	6135875	2345830	7031015	8155690	8369510	3629745	2676720	3328785	2066923	1734806	1.31176e+06	1431804	3451745	2198155	793096	1130566	1.03187e+06	1.18361e+06	1.09677e+06	3721295	4644565	1.74259e+06	1613172	6044765	6355065	1.96937e+06
AEHDSILAEK	P26639			623136	289848	146202	147702	181089	587931	400320										393681	244281	321601	298662	271056	95221.7	509653	131977	82403.8		177687	115597				53703.9	237760	85308.6	137569	69112.9	141945	124437	47537.8	262433	259083	240838	155037	351973	56226.5	236691
AEHERELALR	Q01082					90506		32460.2																					78211.1															146767
AEHERELALRNELIR	Q01082	67450.5			62547.9			80743.8		147125		501256		167411					75374.7		40588.5			61689.9		111440	95861.4	160001	394380		57523							87395.7									92753.2		33083.9
AEHGSVALPAVMR	Q9Y4G6								473530																					19915.9																		60954.5
AEHILLWMSK	Q14999	66229.1	62706.4	57660.3	129755		102091	56538.4			91802.4	203862				319190	94447.6	45470		132359	33156.1	25998.5		120051	14922	101020	282079		129878	234249	74872.1	40901.9	24054.8		29705.5	45132.8		75834.2	96428	42285.9		49609.2		109445			222705	150187
AEHLDHVMFR	O95394	628310	501134	693486	570034	367661	240134	286141	1365630	1139690	280025	616470	1.28856e+06	1761220			885142	535060	392326	606356	738732	609776	636615	707328	343531	190095	489480	284877	596680	921134	587876	339106		328516	132828	400670	144461	168774	487280	203262	289168	331300	666330	490302	170031	222160	488859	308478	259720
AEHMETNAVGPSPSSDTR	Q6WCQ1	175573			251577														70979.3		322317		255049																			191491	168402
AEHPTWGDEQLFQTTR	P23219	3667920	542997	1556386	734654	1.51313e+06	250800		771100	1061640					582524		1.78708e+06	1490230	977111	1758680		1697535	1446320	1931413	187554	1082200	2.80828e+06		618910		228607		201599		1.13345e+06	1.49399e+06	987836			355415	864735	1574320	1.36099e+06	1315314	158253	147509	2283825	780694	100392
AEHSVDIDVDIDWPIAEQR	Q8NFW8	143723	126093	127723	288454		303958	179658	1096310	1606660	1311030	1495890	1648010	1964040	1678720	1483670		548801		517463		660930	2361790	326616		506266	652413	906893	470947	191285				194705	222005			423238	188240	299728	241088	260769	375941	293478	116870				90052.7
AEHVLTVVASDHGSPPR	Q96JQ0
AEHVVVPIVAFNK	Q14149	171120	140250				192522	154650		487232			322715				372734	470548	350669				78739.4			119918	192133			226800	188774	94910.1		22285.3	72361.6		85690.9	56379	34992.4	34611.5	37399.1		175990	151956		64951.8	315384		99686.5
AEIAFEDRK	Q14315				601329	186103	211117	355675	1058980								926182	445347	232381	853025	403484	452728	186053	736631		290816		381230	503498	1676710	455549	424977	318196					254421	531120		42179.2			513878	259168	189918		120232
AEIDMLDIR	P09525	8015550	14402000	12520500	15503000	10870700	5191150	4325290	37875400	28848000	16117700	15659200	51561100	21773800	7216670	6315510	24981300	24052100	10559900	20558000	16350100	17396400	19539700	23417200	5589570	18553400	18246000	19371000	9144380	6278770	13540700	9234870	6050220	4392940	8508860	8626900	5350100	3363960	2089740	2423870	1898050	8174820	5763710	12054600	4715990	3929010	12035400	32005000	2569860
AEIEALAALK	O43896			104802	80066.5	75173.1	54027.6		139276	81068.6	70166.4		176128		58988.2	57184.9		44284	34205.5	94548.9	61379.8	75440.3	181187				99482.1	80590.6	33063.5						50159.2	29277.9							175748			16916.7	133170	134778
AEIELEYSR	O43295			683756	403778	126598																					304752																106834	179624			118360	220068
AEIEYLEK	P14151	151907	253317				240033			853826				218262					335430		172228				100083						109707	87679.2	414596											107198					196770
AEIGIAMGSGTAVAK	O14983	357172	251405				205064				474277	273457	584336	990569	433854	424052	408016	622120	296223				1333620	472028	287271			449227	280298	223493	358085	164260		85698		112413	89789.5		91669			86128				146662
AEIHDLQEEHIK	O15066																			38511.8	47964.3		120944																								72610
AEIHFLK	Q13683							51583.5
AEIIDQDLYER	P58107	815271	188597	1050670	759302	679496	333282		1252000	350398	635403	191460		615819	1047220	1168200	481817	221670	373655	312087	255238	2104680	3268080	542842		920531	1505750	288998	220942	172638	231734	126441		57857.5		67851.3	55708.5				137154	664227	2197260	1168580	198183	169122	635073	951406
AEIIDQDLYERLEHGQATAK	P58107	304573	55273.3	152021	112475	163930			241252	167813			115419	138271	384620	379958	122176		110426	59369.9		300397	434957	144512		184974	443124	57641.2														167819	258999	279704			192515	260718
AEIIHHLADLLTDQRDEILLANK	P54886
AEIIHHLADLLTDQRDEILLANKK	P54886	634925	354974	463780	559736	788138	438361	158900	940801	663892	719387	208106	1.06022e+06	891408	337739	445026	705505	471908	792287	1134205	708192	744871	755225	849910		1187045	1.11209e+06	395000	366343	548862	333895	196612		317832	117970	408314	259848	66395.4	228965	246204	254613	224867	645154	389232	266419	231636	793104	394996	182146
AEIITVSDGR	Q9BRG1	1487330	750804	4691740	2698890	1248930	1068720			2004820		1601730							1493460	2865120	3085180	2985760	3076060			2393720		1601820	1673910	1746400	1781530	1469880	1421750	911442	1240060	831421	1255800	997828	686881	470890	478432	614164		2288350	1055250		4414990	2245770	723932
AEILDEMR	Q9Y6K5																			350883
AEILFLK	Q15276	394237	428902	238875	254221	251155	281334	156590	732684	745332	249531	309467	364398	366027	243204	207360	566299	639493	365437	443684	579466	475870	975043	452077	164141	359529	505300	482330	369761	293658	379698	298612	299980	226530	265534	207765	186542	160653	96654.1	107183	210434	97079.1	311411	202373	138156	132271	276496	219269	160760
AEILGNWNMFVGSQATNYGEDLTR	Q96D15								1613530																					659067		525047												1373120
AEILGNWNMFVGSQATNYGEDLTRHHDEL	Q96D15	46380.1																			182678									89918.9	146258		65009.3											100553
AEILHEIAVLELAK	O94768		30238.4	20975.8	76392.4	17187.8			112072	302507	73726.5		105205	109424		52754.3	72600.5	231552		203354	50603.2	46360.1	45814.1	129005		71901.2	98962.8		21469.7		24284.8			31961.7			16056.4			20706.6	17715.6		48909.4	18106.6		34441.5		37336.6	24323.2
AEILLSSSKPVPK	Q0ZGT2
AEILSLESR	Q8ND24															472982
AEILSPLGR	Q8NBP0			107695	117981												386121			384456		569473		343510		703898																					300447
AEINLYLQR	Q9Y680	99258.1			216697		524707	1989345	729037	870095	500880	6400205	217658		814375	883310	581676	845580	3133410	245344	709408			147849			435266	1017010	2787890	1.09726e+06	1018878	707842	2064645					1826110	517088		215326			2090362					140805
AEIQDMKQELSTVNMMDEFAR	O00258				67066.7							239598																															91776.8					95347.1
AEIQELAMVPR	P24928	953982	701235	985004	901490	636273	556663	480530	791858	1453770	532165	887657	1019700	1020950	724943	799039	747689	770678	401447	1177390	398191	1084970	2245610	1010750	217062	1386750	896870	996207	634334	825700	567011	424230	88351.2	254071	258548	463619	450826	470552	571781	394140	219438	355823	607933	598256	448216		1284350	935230	282784
AEIQVGLQPGQGEQLLASEPSWWTTGK	Q9H993			381056	517592			363890	870000	1066090			734003	854844		1043670																		704693	1152390		692200			712882		1047830	456137					493833
AEIRYEGILYTIDTENSTVALAK	Q8ND56	635563	475542											708564		1125830	975046	771613	832254	1590370			1531320	725603	340591	1373480	1264980	1420880	684023	2144320	506205	322421	651153	108048	177037		275531	286197	717698	617442	354505
AEISFEDR	P21333	1157850	924133	1361670	3282030	1734200	1153750	1502180	11931600	1884210	1525940	1606490	2645920	2573010			3554860	4170530	760143	8409870	2859480	2043050	1677280	5370770	3312510	2449490	1417700	1991100	1695350	171412	2054860	1367960	1178710	278253	704655	716318	502440	1237110	122937		165992	460700	1589990	1058140	4758830	3487960	903856	3275310	439476
AEISFEDRK	P21333	3377700	4101400	5185140	13905500	10298800	3988600	6082310	39065800	12057300	5039680	2597090	729767	1041790		1253450	10610000	13067100	3483730	21796800	6831870	3217250	4368650	12425000	6479120	5085140	6283980	10839800	6928620	2154990	7540530	7019020	3604130	1179500	2135330	3381970	1661190	4942250	1251790	1723150	1443730	2122160	2766580	5888860	13828000	9009090	3686810	11972100	2649190
AEISGVQGSETQVLR	Q8N3D4	126796	87609.7			95948.5			63561.1	117526			350941	191724	75906.2		191549		135688	248004	226557	170075	99781.3	229412	108492	161781	207923	196043		73241.7	134467	80499.9			31049.1	35855.3			91196.4			33835.4	140184	128345				36687.8	35362.9
AEITAEGFLR	Q6JQN1	180416			242578						418626		420477	283220	189485	297810								294215		697608	427327		224077	241630													234668					289248
AEITAEGFLREFGR	Q6JQN1	58611.6								49482.1				86900												129321	90229.5			117917				58193													55598.1
AEITDAEGLGLK	Q14203			827164	1786910	855131	924952	701736	3057360	1882300	1609020	1011110	1751370	1960270	818912	782535	2188010	2069750	319949	2211420	1076580	1606150	1338960	2886790	1009480	2369880	1718000	876784							112524			169851				231694	1126460	1487790	597103	439918	2588230	1731030
AEITDAEGLGLKLEDRETVIK	Q14203																33786.7	27182.4	21011.2		18381.6																										37830.2
AEITELILQR	Q6ZT21	603609	532645	265775	216329	565749	230507	147188	827149	1210730	555260	379170	596193	687247	680478	633945	398340	799525	315607	847129	235758	760036	770439	413277	161453	354816	708849	650153	558469	187361	384352	367268		226462	163729	375579	243949	120936	109902	143071	206692	531940	280641	337238	188520	206604	379511	328548	176182
AEITFDDHK	O75369	329481	465523	1068570	2210060	916846	366631	604215	2610530	812323	833348	675695			473554	613204	882348	757857	227532	1432470	777218	764176	655421	942139	442087	553056	1011000	722252	1049680	917204	504898	436587	377638	288488	704664	743879	421400	469210	336729	327850	515617	717772	765414	471910	790512	560708	1237280	935151
AEITLVATKPEK	Q9UBF2	135125	168770		97352.6	193405	257523		192167	406056	595854		721161	561507	311743	239444	348955	151834	77331.9	205891	75395.4	455702	477940	372665	97722.1	659756	193798	397743	91187.2	78025.6	113628	98227.6		36152.1	90829.5	73448.2	14866.2		50628.5			155700	219182	244368	161026	83071.2	552014	97979.4	84057.9
AEIVSASESR	Q99996	19930.8			172452	134421													43877.4	255808		81208.9	459382	141641	55602	150231	156692									15113	45454.6				29104.6		136268				294150	197220
AEIYALNR	Q8N300						291964																																141705	286202
AEKDEPGAWEETFK	Q14697	263303	334966	127866	296495	293126			275287	965089							642568	269594	367145	431130	657951	407674	627097	630075		487794	663246	687874		341037	725574	304578	287637						299134			95161.2	70262.2	86049.2			372930	325206	152914
AEKPDATADAEPDANQK	Q96T58			37066.9	25282.5	12041.5	41175.1										11293.2		44119.9	24831.1		30568.2	101652	30657.4	33173	37544.2	50067.2	43142.1		30732.5			22628.6							10235.4		7900.73	45621.4	16815.5			44119	22400.4
AEKPPLSASSPQQRPPEPETGESAGTSR	Q9Y3Q8	170276		135983	109670	109396	111240	152557	200641	138609		266359	323524	221549	397371	388405	101058		273815	209472	228686	136467	447515	144946	237648	204056	452500		202146	92906.2	83514.3	46170.5	223036	108929	54581.7	101457	107137	135648	51725.3	34021.2	112759	75021.3	206647	194033	179908	111263	317663	126948	73249
AELAELEQLIK	Q8TDR0			139275	181757		233931	207118							392340	405931	178692		112561		75208.4		467296		130456	141336	452102			105869			77692		210195			221571		44982.8		181731	130091	173874			211065	167147
AELAELPLR	Q96QK1	6577190	5739330	5908910	5360250	2915250	2110480	1325420	10800600	12339800	6658170	2639860	8812330	10777000	3252860	3642190	4469370	8729620	2354690	8147720	2559950	5656670	10660700	9170490	2931660	7155970	5891230	5096270	6191480	2260210	3746440	2104300	738140	2237490	2115170	3384260	2123120	967909	1189240	1713990	1275600	1377920	4817020	4959650	3359070	2618790	6369960	5392630	1443030
AELALSLLQETPR	Q96EP0				346140	102195	152891			563683	315241	428233	503089	405605	210607	248963				750360		485917	575154			326563	203262		121958		121425	54315.5		94975.2			82747.4	99738.4	84633.3	113397		60751.7	181520	258182			262761	140647
AELANSTEVLESFK	Q9NVR2	155005	133711	105020	192463					213265					131775							261522					401227		95219.5	201157						68512.8			88017.7					140151				200138
AELASPLNEADGHR	Q9BXC9		62580.4		92024.6		92033	323181							140163																											46288.7	26233.9				147030	93351.3
AELATEEFLPVTPILEGFVILRK	Q13200																		129952		242104	968975								262079					128958			125825	404622
AELATLQAR	Q9UPN4	248444				182477																			78208.8	268564																65904.3	190507	375051			391273		55255.6
AELAVFHR	Q9NTJ4				289187			73509.1	859457	153067							312164	248560	188826	480607				459829			315920								59789.7												110747
AELDAAVLK	O43824				75874.4		144140			224259						211941			157398			657213	238862			293834	390204	326660	271788								55396.6						122375
AELDDTPM(UniMod:35)R	P23246					110121								137411			124225		104958					284346		229214	72345.6			64008.6													233217				81921.4
AELDDTPMR	P23246	16127300	12182500	34819400	22431200	18253200	13136600	8772730	24425700	38455100	13666200	18992900	24440700	23813800	18109500	19864500	24125500	16013200	17024300	33455200	13613900	28875800	37611400	24229600	7765060	49341300	26686100	20349600	14339500	23127800	9707590	6808510	11541800	6975560	8064530	12567700	10020700	8705780	9724520	8486500	7077740	7794370	21512900	18776100	6530160	4630640	32399800	22936500	5191340
AELDDTPMRGR	P23246	247646	458219		47722.7	105874				650641		318052		74533.6		30396.1	46285.6		261007					26256.6		318268	473509		267369	1115808	318638	230540	267105		94025.6	304954	165115	106084	431505	825672	62586.4	186160		107631			383985		65717.5
AELDEMYGQQIVQMK	Q99996												602146	356290
AELDGTILK	Q8WXF1	1646860	740170	2214970	1698400	1265320	922092	451566	1.11096e+06	1734960	956533	770300	1464320	1575320	1052920	926125	1611044	906797	1.25298e+06	2555910	1.173e+06	1843855	2587560	1547775		2309520	1833035	2001930	909744	1280655	483932	281821	778478	625779	816550	490824	750674	223584	557246	719665	382552	497095	930082	1.30504e+06			4295225	1991335	376742
AELDNELMEGK	Q13523	657609	382623	962856	549137	546851	488401	178761	697051	573392		481146	614499		619131	631705	608302	350928	331330	715108	350358	1053360	1016930	595259	238980	1131690	759401	695998	669274	556356	415230	270061		312721	317130	542210	292842	342954	360640	504589	318771	366804	520808	503224			1018890	682735	137547
AELDREDFEHVK	P12830	102469	100138	1557930	701472	345730	104426	46219.5		383666	129468		364264	256729	348462	334343	679206	69234.2	305555	224388		254236	600642	326808		225295	621150	110889	142743	38679.4				84300.7	247398	145419	103638			95863	103665	33654.4	1.02694e+06	183208			599668	235722	17659.9
AELEALLSSK	Q7Z406	238921	246291	561233	1838300	953324			1321090	508281	629809		946490	988088	616282	536325	948039		154272	1630740	211714	3719290	4312040	1562890	118433	1753740	3436390	318384		210972	132268	103427			561045	232734	136838		90714.3		490226	584089	841374	886825	188910	146295	1370260	1700720	374319
AELEALLSSKDDVGK	Q7Z406				171542				190512						349156		143966		107232	243021	62050.5	416794	603930	244309		131426	788792			56798.6						63035.6				71379.3				110332			198134	193224	83332.2
AELEALTDLWLTHSLK	O00167					36770.4
AELEGVAVTAPR	Q9Y3X0	184254	94518.8				257081		285073	286349	444613		288212		442365	384456	406406		204478		182128	207902	374498	168186		364939							151048				80145.7			192929								237967
AELEIQK	P07741	2121020	2978400	5190660	6580100	2138520	3575390	2599170	6844260	7332570	3537170	1678040			684326	699475	5554990	3702950	4734110	3500720	4691340	7878890	6905110	4304960	2026580	4223550	2064840	2320680	4298610	2430420	3088180	2875270	2790250	3949810	1802030	2333580	3238820	2346400	988877	1951170	2322740	1303160	6018280	4628430	1932340	1548610	15777800	5197970	2841450
AELELELGR	Q15149	2148280	4010720	5140340	15412700	2953590	3034740	1711040	16564700	14891800	12237600	8705420	19072300	16078200	6964290	6485170	10688400	13716400	4234270	18060800	5966510	13561800	15175700	13642600	3005500	9180900	10747400	7797810	3300140	1427810	4160590	2725270	779969		1880110	2917910	1547340	1010490			1245930	1692320	8202210	5308570	6547970	5362030	2470890	5579970	1502070
AELEQHLEQEQEFQVNK	Q16204	452872	234100	831489	375768	663264	137208	133032	669064	422223	143932	278434	584114	412422	361107	372963	572676	364798	748015	575534	397396	678624	1721265	655430	327714	805545	258704	262285	543998	192982	221030	120269		181608	562160	373436	158567		104380	268092	472792	186722	741389	528906	105668	53513	1.64693e+06	592888	80542.4
AELESEIAELQK	P53539							117188				93329.5							100311									98358.1
AELFESLQEQPGALPVPGPSR	O75064																	95934.2		72329.3
AELFTQSC(UniMod:4)ADLDK	Q01082		36015.9			97612.7		90132.4			414454				334729	279073		956379		200234								146411	82335.8	57715.4								87003.3										74349.8
AELGAGAPPAVVAR	Q3KQU3	77521.3		72982.1				75158.6	907772		168150	304758	1.17741e+06	470450	174768	169508			200666	465510	165787	437043	482853	185438	112207	148406		199646	199452	341569	347181	152826	146870		60124.7			90723.8	317274	170144	119821	323666			176269		107450
AELGALPDDFIDSLEK	Q9BYT8					621211																																		161246
AELGELK	Q9Y6X2	118662	70901.8	113005					106113	32649.2	457282		65535.6	143752	101993	102929	172134					83637.6	93430.4	106510		109608	73689.4		35593.4					51942.8	140395	220851	54484.5			125717		368582						124437
AELGEYIR	Q14204			1830830	1400140		1301850			1372130			2035660	2163500			954052	1724830	734670	3390430	1185770	2201260		1550640	1064060		1384220	1422810								230894			176075								1363970	1190230
AELGEYIRR	Q14204				239686		210602			440154		390777	418509	464852	187116	217353							574890				223677	240484	182018															211090				121030
AELGIPLEEVPPEEINYLTR	Q13907									160070				162440	137065
AELGMGDSTSQSPPIK	Q9NR19	537648	770675	1038150	715264	918915	721363		1810050	1635420	2545120		1507500	1224460			501380	1356490	225236	1809370	599161	1171530	909207	908218		1449090	2620050			499514	1079890	613161		615769	1198070	436288	496034	154465	443759	639074	657256	518557	637055	1238680			1269840	879541
AELGMGDSTSQSPPIKR	Q9NR19											427471		211722	195105	173291												53940			123247	97258.9
AELGTDLLSQLSLEDQK	Q9UQE7	302011	339854	418905	590278	307545	545548	326924	432127	974972	409951	1237888	678838	592606	685132	668386	334193	259292	163680	225135	242274	720153	1.30248e+06	551860		705570	593182	639012	543556	502814	272690	248099	185920	168841	275589	375135	294837	324290	317410	360873	248634	235483	339439	90760.2		125128	626936	551028	123416
AELHVLDVK	P46939			512751	397463	335357	351919	343311	1085870	530681	397272	542226			290713	250502		738973		709595				544491			503309	583163	380875			129343	99156.7					208756					194529		329382	261788		270746	117721
AELIHQIEANK	O15078
AELIVQPELK	P15924	1805300	1757740	4134845	8323275	4148555	308446		1536385	3398265	3496015	616364	3150640	2938790	2333090	2416480	1791545	642990	2441955	1990285	839716	4506395	8139100	2094850	616671	3204190	6176525	1.0729e+06	1405755	622657	331306	266762		1507470	2214690	2811185	2514105		211847	1518965	821188	1880950	3811845	2274140	386960	322861	6282590	7269115	282620
AELLDNEKPAAVVAPITTGYTVK	Q9HB71														454637																									49903.5
AELLEIIK	Q7L7V1			169818	252805		32155.5		287788	112379	162723	53903.9	140007			45674.2	213313							327807				86413.7					13674								34749.9		77748				153501	125120
AELLEQALGNAQGR	Q9Y2J4					115447
AELLLPEADRPGPR	O15069																																70443.7									117534
AELLQGGDLLR	Q12981	486967	469410	348179	194058	425441	182276	194498	470915	890369	331857		844360	708303	335238	339055	497971	578672	333363	780783	542236	850711	1195860	699618	152910	828090	597568	724651	430870	561135	390053	423070		269300	301885	207301	208382	111827	200112		154561	261060	223994	421309	224972	155166	486390	416050	166515
AELLQLYER	Q86US8		103580															107913																									110841
AELLRFPER	P23919					240962							475543	300646	211306		565799		239585	212840						315953	379645		241577					147614	75749.6		131407			149697		63536.4		164133			230130
AELLSLTQMER	P14373	255202		359428	227082	234401	207187	159999		354399	260910	310700	329326	294528	254127	232007	319290	221643	491222	288526	147583	765942	675671	499652		442070	301143	419170	283324	412573			101651	191470	216830	222708		177098	233431		214076	166799	594845	270263			385498	259838	71100.4
AELLVTEAPSK	P98160																474129			837927	385018		618571	986929	1516640	1101450		712510	390180					257560
AELLVTEAPSKPITVTVEEQR	P98160	933830	254617	1412190	1.33587e+06	1.0335e+06	1.60452e+06	488163	3596740	1070948	3603800	1850460	2244704	1919485	2124762	2088542	2345618	3.00107e+06	859762	4.24249e+06	2062865	701683	2243743	2.952e+06	1.50131e+06	1.23826e+06	2206167	4.24035e+06	1.09258e+06	231540	801008	686298	175902	677832	731514	370479	267668	279264	207789	494172	522938	329389	769940	644338	2.00485e+06	1.46733e+06	1715851	614373	1.77111e+06
AELMEISEDK	P05455	7653030	4836300	15721300	11735300	8733130	12189800		15235200	8199980			11981700	10937800			5958680	6941040	9013300	14338900		20081900	19587800	8820040		12056300	14750000		15549700	4817330	6528720	4212560	5098640	5222410	5517850	3989990	3301310		4296400	2679280	4116210	4982140	8175010	12420200	5035660		11646400	7662900
AELNDIRPK	P11532
AELNEFLTR	P23396	31540300	19572300	23757800	18690400	18929600	14357400	13150100	36013800	46284600	22232500	28206800	38686600	29447700	20707700	21032000	30995400	23620000	15277100	26173200	22933200	27304700	30591100	25335800	11283100	58550700	35120000	26946600	21428900	25042800	17329800	10076400	5564370	9747770	10360300	12927100	14097200	8435300	11316000	9014940	8467130	7012120	17888200	20324900	6180330	5534580	35912200	26948500	6998330
AELNEFLTRELAEDGYSGVEVR	P23396																																							482175
AELNPWPEYIYTR	P26639			1568590	1127070	2676480	2267760		4552290				4934070	4285770	60783.1		3040220	2116830		3874210			1452480	2374880	847639	1.14927e+06	974656					554138		592918			945815					422976	1653030	2688140			1641490
AELNSTTEELHK	O95235																									33954.2
AELPPGPGAVGR	Q9UI10		220922	1195910									1358250										1489900			1495150				619070						346659			503225	846957			872339				1151830
AELPVTDK	P35658																							1018620			984881
AELQAQIAFLQGERK	O43815	211639	224685	144689	326470	371555	70425.8		331793	489546	122044	174323	213471	282748	156438		253788	205150	408478	542166	213644	229836		153332		162606		217709						58205.7		264968	60539.1	37522.7	91309.5		239886	324503	65295.9	384568		26633.7		530686
AELQAQLAALSTK	Q08378	333575	188497		304299	269803	101142	57581.2	630893	845105	244027	283789		700749	225656	238774	344660	509988	179592	436990	726403	395875				1076550	767639	308133	143390	204479				153127			102558		102510	100975			203476	280152	79258.3	67978.2	215466	258644	94058.2
AELQEGAR	P02647			2153410	52315.1	41657.1	662144	722442	131063	127796	99016.6	213162	250673	54420	503390	327281	510072	173539	367157	491835	1188490	538868	668178	287744	503547	132554	153503	289733		131874	217323		342024	22516.7	40836.5	66515.8	74011.1	194603	28465.4		567624		1444700	215876	2399670	1744250	512247	65881.3	781399
AELQHIATDDNLVFTVPEFR	P12111	3.32833e+06	1575680	1619603	3.72757e+06	3569464	9.413e+06	6.21413e+06	5.44019e+06	5658840	6.8991e+07	38496935	6434665	2948812	3.78582e+07	39087355	1.80737e+06	5093470	3.3385e+06	3532558	6233580	4.61924e+06	8.19025e+06	2345689	1.63644e+06	2017352	1.64088e+07	9.22689e+06	6.6773e+06	2.05869e+06	1.74421e+06	1371784	2.06355e+06	1.93006e+06	3.09028e+06	1.21887e+06	824232	4.60781e+06	2188980	898327	3203683	494586	4571460	7676312	6.73132e+06	5.63216e+06	615162	935256	9.73182e+06
AELQLPPPPPPGHYGAWAAQELQAK	Q13435	735750	637365	877689	724464	402162	668005	578603	897589				1372130		491263		589211		608331				1390250		785267	1454610	942944		631725	629107	715672	474960		511410	406700		600314	633379	439197				1493340	683991		176212	1316750	499934
AELQSIEEGVQGQQDALNSAK	Q8WTW3
AELQSLEQSHLK	Q8TDY2
AELQTALAHTQHAAR	Q08379	305526	229923	268712	178000	227815	67790.9	65785	455434	523344			388552	427052	144189	155923	347733	201736	134186	418124	216464	220962	439811	359054		743398	411804	216500	214214	134553	145093	121260		77091.1	85011.9	164009	41218.2		88059.8	151166	78583.1	115485	136521	150947	64073	50565.6	135702	162751	57852.7
AELRDDPIISTHLAK	O00231	742950	491980	979810	840025	679844	582333	473713	2.33121e+06	1.73504e+06	848755	733358	1.71149e+06	1.57358e+06	602408	579538	1.05828e+06	990140	507702	1643712	939582	1.49688e+06	1585158	1.17322e+06	505952	1.19496e+06	777652	812625	553448	460830	561862	334905	219447	325896	434707	374562	464262	483087	329327	255935	355270	346903	964730	744424	455846	326475	1.03679e+06	854969	284815
AELRNDSLLQTLSPDSEHVTLK	Q99996																																															144595
AELSLVFVDKPEK	P33121	696392	587092		215534	334184	81730.9		1344405	1303140			2220060	1469995	266004	297261	301773	1431660	256802	877684	309158	754352	838729	938676	164890	781108	523358	173951	120789		641246	496658		99068.2	126588	109625	143226			203717	172981	69785.6	337168	255892	146920	111856	133840	278806	62584.8
AELSSLQTAR	Q7Z406		120229	1159640	3229760	925307			2367700	587369	983231		1422930	1458730	902502	862465	1893980	168779		2019230	208174	5317610	6653730	1526100		2128140	3198720	260407							396666	268145			86143.6		269377	438686	1136540	1030550	283395	208536	1960550	1807820
AELSVLEQLNVSPQISK	Q32P41																					381767
AELSYRGPVSGTEPEPVYSMEAADYR	Q14247	553141		562052		840038				645436	384892		457479		912328	803865	766899		612494	863683	1004550	1089040	2092170	978401		1365160	734544			314876	238144			349833		355140			189995	413715	657083	337784	1008570	828594		468620	747392	494035
AELTLGLR	P53814				135961	178732							545881						92966.9	491412	591936			327437		276625		302008					164224			465877							33496		192691	152778		87210.1
AELTSQESQISTYEEELAK	P42566	412006	601345		818061					1882250									489090	1415590		604233	724501	1419210		787186				260220	736685	650247	36567.4	481337		340055	226788			396920			633444				317090	456473
AELTSWIK	Q8IY21																									750664																		1213760	138923	94846.9	372823
AELTTLLEQWEK	Q9Y4B6	287876	197609		229230	413083	197785		405714	529604		331946		318005	270214	236788						299553														70925.8					75125.4			248193			197684	486582
AELVAISSSEDEGNLR	Q9UPN3	607957	304783	527832	415943	649318	477060	457307	970337	878350	762770		712742	879336	801101	646506	629076	696424	525293	982464	297256	603427	766252	913346	235094	407902	814154	592154	811133	177784	247001	210122		213889	457534	722456	346218	255944	112989	748611	253066	303819	483655	524338	408797	267324	397132	321282	380313
AELVAQMMEFIR	Q8NDA8																			152641
AELVLIDEDDEK	Q8IXS6	118669		157191	161814	43530.1	120680				220203	221850			308361	243782	196557		162521	674071	108152	173812			230567	157534	307519	238976		257530					102191				57045.7	46610.5	207880		76723.6	151943			50341.3	83154.5
AELVQLEDEITTLR	Q16890	881539		1.42594e+06		933208	1448960	1487900	969770		2186150	1726820	2403050		3114400	3626670			674064	1597030	540317	832019	4350445		413901	1144720	1.58589e+06	589652	1296883	1876750			741655	1371050	1565930	1116620	379146	554660	1301510	2052300	706379	485665	1.85744e+06	754530		338407	1.37042e+06	804843	445253
AELVQLVSPFLGK	Q96ST3	313125	302918			296143					257542											435477				441649		253580		367772												163140
AELWLDGALLAR	Q86YV0	262138	295244	42939.9		73983.8			271552	1945240			513712	710776	73238.9	130780		653906			538020				36172.4		157057		81707.4	29536.4	192137	100229		96433.4		102741	326223		50344.6		34023		27170.8	195880	125732	126108			125574
AELYKEPTNEELNR	Q9H6R4	196851	37061.7	312144									272315				119974												177319	166747				72179.1					166318	135641			178642				438039	178720
AEM(UniMod:35)ADQAAAWLTR	P0C0L5						183034	241097	336916		631359							465313	253567		146370				442169			357415					213974										87171.5			116282			144378
AEM(UniMod:35)ADQASAWLTR	P0C0L4																	368398
AEM(UniMod:35)DMVAWGVDLASVEQHINSHR	P15924
AEM(UniMod:35)LLEEAK	P07942	499539	144547			272942	176780	145583	214389	517995			335817	479328	595008	632856		249948	171401	744697	355060	318610	391295	1049960	644609	491148	398878	2051900	278762	108302	196859	144339		203169	284817				228265		179886		167291	157312	347597	237232		158531	586882
AEMADQAAAWLTR	P0C0L5	3986195	1.2427e+06	3291630	2241440	3091405	4762420	2.31966e+06	4724030	2142510	13034460	4472105	5908620	3623710	13126975	11516055	3158255	4694375	5577765	5545265	6647065	8173115	4510480	2756325	9649495	4553970	4776370	12045205	3300000	1880403	4341905	3.17133e+06	2811257	2709055	1.92616e+06	2459386	846434	1.018e+06	542842	728717	2.04335e+06	1.02532e+06	6797885	1423347	5629530	4411465	3251280	2259881	10148765
AEMADQASAWLTR	P0C0L4				1351460	1860310			2746210		4.9455e+06	2974920	2052983	2846750			1832381	1.83586e+06		1490510				2.50385e+06					925716								323562								1.61091e+06	1.58578e+06
AEMALLMMDEDEDSKK	Q9H501																									36590	40241.6
AEMDAAIASC(UniMod:4)K	Q02252					274827			132443	482923	773147		377873		391132	363044		961922		858732			840544							350939				274396	36098.6		140433	124890			291754							452802
AEMDEVER	O60610	502274	485190	1391050	1966305	1.41474e+06	459898	203258	1643015	1926550	411887		232839	208578	248055	220255	631338	640350	245323	1022922	622710	1600190	2375630	767858	263428	1.22964e+06	573190	391731	665514	234782	285250	415704	55989.8	323716	297614	587262	594966	93017.7	46886.6		124607	201020	579750	1.18477e+06	515544	424168	1.17538e+06	1.48916e+06	360918
AEMDM(UniMod:35)VAWGVDLASVEQHINSHR	P15924																																			72297.2
AEMDMVAWGVDLASVEQHINSHR	P15924	553106	288648	422326	1178720	507800	17867.3		324704	583586	344639		784065	1215420	671789	708412	239609		275825	656232	131577	582913	1501090			491431	1290520		419445		200216			265492	886276	309402	518683		17254.9	534636	299952	689812	440338	355802	51729.8	102189	878175	1416014
AEMDQILHGLDK	P04424	472927	386776	226748	185954	794592	229432	187642	864729	702931	827424	510932	786076	721074	343139	376598	476555	496922	208433	611126	222606	473748	775792	604190	183336	508368	997518	341422	290992	245105	319189	238836	132752	311672	433473	189824	338464	183185	92620.8	205204	141904	137509	393214	454520	149500	153158	2721520	820129	143661
AEMEAVFLENLR	Q5T013							160829			105151	1234770			58547.5	71360.8			410836						29018.8				293655				361720					339887
AEMEDLVSSK	P35749					2837140												2832670	503371						6244200		790579	10104900
AEMEDLVSSKDDVGK	P35749				317766	1.03391e+06		220308	1603855	376253		735921		216159			105462	876307	342964				155990	154466	626058		387316	5228975	597470		87029		715012		126451	597276					127778	43425.1
AEMELGLRK	P19367	1902250	2556810	3279210	3173430	1780080	1069110	498232	3312320	6253630	2006370	582799	1688530	2175260	2245870	3013320	1280640	2691810	1289670	2987100		2737110	2736400	1660620	718065	2585080	2293010	1722290	1343470	2010120	1329980	796320	152870	1811870	856141	1374060	860850	471686	1013540	2001380	991529	746661	2453650	2566380	1248930	763549	3081870	1985140	506732
AEMELSDLIRK	Q13563							67420.4				138098						110316							23352.1													31215.3								16850.7
AEMEQMALDVGLPSSK	O95477									485948												237657																				70067.1
AEMEVLLASK	Q15149	93290.3	137335	660024	1219010	343564	337751	230589	1120260	598259	699791	221694	1227750		206249		574692	1003380	248121	1194980	426263	834508	647593	697183	112028	243524		437640			204734					153742					80579.4		955912	486651	680990	487908	296629	776151
AEMGIQLIVQDK	Q9UQV4													433857								431822
AEMIDALANSVTPAVSVNNEVR	Q6P1X5									104349				104511								106327		54596											361899						553532
AEMIIEQNTDGVNFYNILTK	Q9HB40								242855	602614	61216.5	98720.5	278693	95780.2	174624	101541	258995																														445078
AEMINNNVIVR	Q8NCE0				99342.3
AEMLEIVQAIYK	P61601	1037450	444608	598986	675353	502324	1066830	1190140	846343	511421	956897	1.22566e+06	1420650	1179700	1717480	753789	900208	547346		1681930	285145	219522	687697	290966	325472		2009340	2002290	615886	240695	569394	396261	1010910	298414	1.04927e+06	271041	341307	358545	140888	565201	1035570	66363.3	756727	323894	383891	459361	736994	421636	503058
AEMLLEEAK	P07942	720193	357187			743872	5107360	1101000	2006080	1415240	1418720	2167280			2322810	2249600	1269520		746209			1101210			3143090		936114	5249310	1206290	881762	665943	598649			806315			368897	306671		297838		585357	774610	3643980			615960	1428920
AEMLTNVISR	O60732												833941	551018						469540
AEMMGNMELAEQLK	Q2TBE0																		55842.9			75488.4	247046			119406		108878												55033.9							166572
AEMSTPLSVK	Q13546	396512	395739	345170	401204	416594	92776.1		1084320	1428410			1449400	1559320			697313	813433		429930	471298	746766	703702	802136		517092			325943	350447		480823	117726	206440	135622	452683	283486		113113	70810.3	235175	312425	341274	373829	99905.6	114094	890471	370641	121894
AEMTVFVR	Q9Y5Z4	964547	1334050	7142240	2510370	1099730	1974970	1545700	8687530	4617700	3214680	4664740	3066540	2369390	4134660	4168070	3724470	3151930	4211300	2365610	2994780	4787270	4550700	2883620	2025790	2486930	2870450	1863190	2978300	987421	1662960	1072870	2868710	747826	2594820	1712790	1384970	1654150		436527		452525	9712320	1431550	1143120	944303	3156370	3155900	680781
AEMVVPDFSELFK	Q9HD20			412536			429523			1713980	1170830			676002														718275	708155						615516		366260		629567								1601330	693899
AEMWLIR	O75795																								108443
AENFFILR	P59998	23123700	22279100	10301200	13919800	13127400	3755300	3188190	34853900	47560200	11799100	4699290	19030700	24441400	7290320	8081190	18352500	26036100	8142980	20075000	12766200	13655800	17593700	27432000	5025980	20603200	17571900	11224500	11272500	6619350	9895840	5991540	1187550	6475740	6434430	11017600	9800510	1957260	3446990	4571080	4876110	3248610	11930300	12635300	4030660	4013120	12852800	14281700	3483060
AENGKLVINGNPITIFQERDPSK	P04406
AENGPGPGVLVLR	P08069				46980.4		67436.4	134366				129497			256540	200527				139205				75514.3		76949.8		100229		65688.3							94616.2	75757.6	36446.2		36646.3
AENIPAVVIEIK	Q9Y6M5												446098		197030	132569			231935	405839		362247					337843	233155															247726
AENKVENETDEGDKAQDGENEK	Q92922																																							15020.1
AENLAAQLSFYR	Q9NXH8		191129			101740		132783	267463	545342		378651	974410	852500		184398	126468	340524	160492	325394	193857	706851	473793	269502		244566	252840	289536	283308		189345	124319		100557	67043.9	118904	62788.2	101693		125836	54789.7	152815		179714	111412	81880.5	157959	206052
AENLGEVLR	Q92544	314689	151947		279675	561693							1382100	1404880	1271410					1784750			898589				705224							77505.5								92859.6		298192	537435	215563	502756	688594
AENLGEVLRGDR	Q92544	1.30351e+06	1502500	609717	824855	1352865	639313	416609	1505840	1.83187e+06	828327	554257	1.88761e+06	1.99754e+06	1229510	1384900	1.20134e+06	741166	1002110	2559845	466322	1.50936e+06	1.92635e+06	1137243	643014	2335183	1788484	985268	1452910	1009730	1091450	890112	74874.7	792550	747372	1095370	710192	580267	546314	966566	1039750	610622	629715	1310930	420101	307953	1.41703e+06	1171915	428943
AENLLHDHYGGK	Q9Y2G5							115058
AENLLLDADMNIK	P27448	265009	199845	180508	251051	187841	122157	49080.4	436964	453366		139866	437222	375649	289823	280917	352062	605667	177443	624240	338014	465192	455636	274746	149501	476940	553368	425642	225844	264029	162902	125210		165461	129889	247763	182350	87419	116030	238405	138963	168696	298024	132790	140367	100960	222359	229717
AENLQLLTENELHR	O94992	392859	221888	1262990	749762		528595	366124	680672				760392	593384			1.21816e+06		596645	610540	224610	1524190	667081	639416	243324	946856	556911	550658	354290				266888		97759.8	211075	215375	160985	107316	305573	150772	223006	551586	789588	240946	211852	875325	1157760	222300
AENLQLLTENELHRQQER	O94992	49276.1	62679																							105632	53343.7
AENLSVPVIGALLR	Q643R3					97872.1				101394	91612.6		293242	343204		54629.5			87597.9					114149										78403.2														277824
AENLVLSTNLR	P49454																													150099
AENMIQLQFR	P20592	238347	1056560			478353	154304	116458	1126110	2607150	349369		2572650	3505960	984640	1019120	267009	893455	477702	3097010	246256	2323950	3237830	604575	305830	1956570		789317	1920140	743832	1137450	685435		639256	157172	159060	198650		519480	223082	253017	996693	305467	2651030	116317				200509
AENNIEMVGESQAAK	Q9Y5P3			56524.6			98047.2	99729				429712					170761		115584	99256.2	20698.3	116804	304319	135764		95327.6	297022						114614			28826.8		73805.7			46060.4		99106.4	116049			198331	41658.7
AENNPWVTPIADQFQLGVSHVFEYIR	Q15404			388198				765411									2781800		984692	1577560	1979400				157913	579512	1808180			967861		386771			624024		862044	709391			1037080			471854
AENNSEVGASGYGVPGPTWDR	Q08211	2228170	387200	3751020	1.89507e+06	2214530	2205420	1.46137e+06	2222840	2193070	3406690	3146680	3643845	2725950	4201755	4516885	1930580	1053293	1707210	5457650	1164397	4081380	7664625	3426270	1292144	6648995	3416090	3594160	2761920	3558975	1.35292e+06	827603	459882	1.85902e+06	986766	1727125	1089381	1.62681e+06	2160305	2893015	1663628	1.36087e+06	2514235	2263320	1168030	654668	6014010	3154255	849738
AENNSEVGASGYGVPGPTWDRGANLK	Q08211																													474859									137328	450293
AENPGGPPVLVVPYPILASGETAK	Q5T0B9						73558.3	72640.7				115060										245968						185233	79221.6							55286.5		56468.3					119801	22454.6			103582
AENPYLFLR	Q8IXT5	963088	558939	1074330	860807	924985	680407	457394	1064900	1080180	816045	811929	1193100	1242540	1008400	1008410	1541200	736223	790427	2477310	576475	1792870	2073560	1119820	357739	1788990	1681990	1231400	904709	1290660	532944	250914	342682	241711	360185	742577	601958	373681	605153	371505	281387	480867	698192	829070	178015	172374	1167460	1092250	182083
AENQPIRDVLK	P42704	1872835	603474	2119835	907452	1744000	462714	324461	1123120	1902415		643936	2371600	2195795	558526	622372	1302685	741574	1664985	1485840	351935	256615	4140485	1787315	381269	2549220	2466510	1035785	1080110	1.04717e+06	478554	241446		479346	187410	973886	370597	194630	476366	1471465	726481	451100	1164990	822676	180458	103685	2399030	1.3531e+06
AENQVLAMR	P51572	15363800	31837600	34909700	14506000	19075900	11077100	9081760	46316900	54807600	28355300	22147200	35071100	44345200	13976200	14752600	35485700	35958500	15643800	33681500	11241000	38677800	52039900	31350800	10494800	35442800	31653500	17014500	22041500	9459520	24335800	19103900	2852460	10471800	14012100	22766500	8109540	7955380	3830890	9250290	9983980	9441620	25450500	19380000	10303100	9216870	23548500	18856100	6870850
AENSSLNLIGK	P46459	1064650	1108220	814995	867680	739888	384566	311790	1888730	2576260		576329	1421720	1387480	451091	477460	1386640	1254620	612689	1031110	831129	1714280	2182700	1737310	414281	2478840	1046170	843163	567869	546152	737987	616076		289137	282533	475845	532442	173631	221216	528873	271876	336319	715609	924202	323196	334938	1263670	279241	345656
AENVLLTVLER	Q08AI8										356855								32443.4	662112		780698	488109			228316									73606.7								163499				340279	678130
AENYDIPSADR	P22314	15345400	16343900	51035900	11284200	30376300	17230700	13002000	38319700	40633400	30954800	19798000	22021500	19871100	29962200	30224800	17240100	17709100	17090800	42146000	12125500	40872800	47742300	22394500	11881900	29108200	60894400	20110400	14368100	13966100	12067800	7849140	4049080	11592300	16639500	22724800	7846750	11222000	10090500	5489730	13468200	14986900	14309700	27154800	7945800	5589220	20310400	24963200	7877890
AENYDIPSADRHK	P22314	1466976	1181300	1329540	566419	1927000	899839	671944	1.17707e+06	2269940	695534	1198330			736192	856865	471883	387823	607436	335830	320661	418064	1.48944e+06	322976	191286	814626	3730390	820730	2297350	1844830	809050	674630	240210	548244	574972	1.31934e+06	305706	510172	437962	500616	346524	827605		1154110	213730		1.2404e+06	860854	750594
AEPAAPPAAPSTPAPPPAVPK	P48634												823895				285991						331027														206933			452716			268788
AEPAKIEAFR	P00558	4540530	4026900	3913360	4134850	3673410	480624	1276270	5075900	14318400	3192370	9249230	1404440	2534700	7492010	8199180	4636310	2919550	5054120	1858480	2307870	2056290	4279510	2151770		2196190	3777590	2912730	2830550	2487930	2515440	1699060	1797310	686995	620636	2595610	469218	1622830	1326550	3974650	572289	1679930	777873	3617750	1422910	748075	2463180	3760060	3654890
AEPEAGEEQAGDDRDSGGPVLQFDYEAVANR	P56182																						160780																	165533
AEPEDHYFLLTEPPLNTPENR	P61158	6017140	4833080	4539280	5518920	3469850	1928010	1290810	12036300	9496540	3880510	1303140	6836210	6854020	2336370	2513170	6725580	9693720	1978140	8189870	3827440	4706130	6003740	8697950	1846300	5684110	3390130	2400680	2540280	1873650	2883180	2178800	815749	3103820	3285880	3990370	4073870	1010260	1673270	1364260	2808030	2447580	5982630	3871210	2487940	2363310	3545990	5934720	1017370
AEPFFIR	Q13459	2005640	1497010							1965120			1677540	1600570																		1463930						328218
AEPFYWR	P25391										588608				3906960	3864470							631378						438814														521073				1602980		682761
AEPHFLSILQHLLLVR	O60610			16244.5	92878.9		42981.1	62961.8									101055	48255.4	24715.3	74995.1	80010.2	180217								308308				90156.8	176905		88132.4	110774	154988	78980.7	101024	130221	15111.4	15587.7					97569.7
AEPIWELPTR	Q9Y613	216252	132501			310483	316295	211486	498203	385065	449692		723247	391908		269660	273520	278816	259932	588046	242578	313168	590399	259922	363835	374738	412438	472272	327571		182054		138165	126884	115550		96940.5	299493			141824		249490	306595	147354	132338	164129	168039	113093
AEPLAFTFSHDYK	P04114	249108	122676	829736	217012	402812	443944	346652	1.08609e+06	251262	1507390	612460	2637945	853218	595380	739278	443704	1221865	395752	733590	790388	1704170	520576	500087	276142	740348	381231	1244114	260808	457698	982551	501110	168067	170168	189618	176694	71130.6	184914	228380			215290	392786	923756	2257005	1809710	265420	421584	714956
AEPLETFPFDQSK	Q9Y6N5	4050350	3523190	1162720	2321590	2942830	890938	298733	7950860	7102330	3993330		8208650	8319300	2346840	2928330	3785000	4310950	1829550	6173100	2308000	4394060	2701040	4164670	1445020	3651270	3485040	1288450	2184440	585253	2475530	2072420	234680	2140940	714098	4774720	3185460		520587	453074	1761620	833542	5514760	2861320	2123220	1614860	466334	1860010	797131
AEPLNLFRPFVLQR	Q8IWB1	230523	331785	108433	130233	316508	229100	348708	484421	1010220	415646	431191	689586	923933	291120	371088	240677	523983	150638	617092	241353	413695		347333	95603.6	425068	734291	735755	308210		373433	208988	37013.7	85403.6		234770	179121	153625	31163.1		92079.3		62262.5	427157	186954	228007	65808.9	371183	156129
AEPLNSVAH	O95777			1481560	1256080			648818									1765670				727465	1329610	1337550				1482350	2293690	737804	464167			1519270			369903	367155	567966					1371530	1586870			1551030	1087680
AEPM(UniMod:35)QWASLELPAAK	Q9UHD1																																											1895300
AEPMQWASLELPAAK	Q9UHD1	1453880	555280	467404		1254430	144770	276898	1078710		483306			2213220		1063430	937928	868747	357855	1300620	762769	2262662	2516190	1142410	162352	2162430	573043	532821	508498	2008350	559327	271580	226516	575931		266275	447154	83936.3	1108360	934614	472113	169185	467131	913971	162863	221596	682413	551382	195148
AEPPAATASAASATGVFPAK	Q16619																												109868
AEPPDSLRTPIR	Q8NDA8																							226169																				23229
AEPPGPYFYDLTVTSAHDQSLVLK	P12111							642179				847162					506740	1657250	392611	1473380		818030		933065	488950		994213																						259571
AEPPKAPEQEQAAPGPAAGGEAPK	P80723	163529	423837	396375	301779	485964	1.46272e+06	3167050	2997735	1.4932e+06	1026110	5650235	1.14529e+06	635118	903420	894549	1.19471e+06	559460	1761800	912340	1381200	521030	574202	488026	2941015	1488270	1224300	4801730	2174945	341370	1.15927e+06	766482	4305248	262704	136982	239342	149028	2067585	135434	82439.7	575646		267714	874061	634183	621902		454956	598512
AEPPQAMNALM(UniMod:35)R	Q12906																		274874																												113911
AEPPQAMNALMR	Q12906	4652890	4274980	6.49696e+06	5802190	5238380	4584950	3749360	8980970	13943400	5.6679e+06	9763700	11093100	8456680	8247210	7866090	8626800	4492110	4822730	5.79991e+06	1988344	5503707	5.57724e+06	4248849	1999210	6.87893e+06	4613655	4153783	2635744	4330298	3859450	1772990	1990830	1338123	1824650	1870423	2198490	2218220	2904050	1849060	1327760	1.30754e+06	5161200	7355520	1288210	1028410	11501200	8245540	1388720
AEPPQC(UniMod:4)TSLAWSADGQTLFAGYTDNLVR	P63244									1439480	3185780
AEPSFYPR	Q9H8H0		84936.4	695180	242828		165931			487622		196052		544424			467713					586362	841229	405263		795840	303939		173480											102322								369549
AEPSPQSWSSLWK	Q8WXH0			99079.6	148795		80329				200728		402650	152657	143868				148892	231414		341204		278962			455518	532121	156497				50178.9				86948.5					146546	95825.7	138793			135347	174377	47465.1
AEPTAAAVPPPAAPIPTQMPPVPSPSQPPSGK	P36957	591434	544451										831017																	545261				509576		621389	670802		306643	299896
AEPTAAAVPPPAAPIPTQMPPVPSPSQPPSGKPVSAVKPTVAPPLAEPGAGK	P36957																																	326934							1313610	383914
AEPTAAPHPVLK	Q86YP4	191176	50076.2	96073.1		103190		11380.2		130322			136685	126483	153211	154290	32154.5		89852.8	122621	128638	344035	290836	143315		315144	139264	106157	53386.4	110518	83500.4	78831.8	35807.5	88101.2	65451.9	79842.1	51082.5		49802.4	154028	95906.2	61872.8	100002	109588				60782.5
AEPTVTNILK	O75448	175117	101621	262506	93281.5	123582	96427.3	55041.6				92272.6	199409	209521	100668	102405	77355.3			247478		353011	527458	211234		444380	220243	159000	128592	174964				77283.6	63439.7	176329	49490.1			94560.8			157778	130746			320189	193667	26558.8
AEPVEVVAPR	P09874	7701300	8080640	14793700	5754840	10740800	6772920	3558370	7876000	17192200	9058970	9853510	20644200	4343490	7401390	7667210	8075930	4988210	6420580	11225100	7046160	24816300	22842600	5660330	3222090	28379200	12297600	6353520	9254150	17362000	5596000	4400160	2394150	8639430	2721160	5817140	6351240	2706730	6916670	6657760	3688250	5698260	7533950	10071000	3312550	2855900	21034900	4951250	4422330
AEPWLSQPASGSAYATPGAYGDIRPSAASWVGSR	Q8NC56	195773	334765	248259	557108	316711	1015360	561382	999212	734351	1115849	622112	483876	278860	859287	693275	593907	518575	419603	571726	329886	1018670	1.42544e+06	535900	359934	578172	711726	1908175	1254530	432991	656086	602163	182150	278196	436557	884603	118177	413346	252676	223452	301937	357631	700405	812928			358611	401248	426489
AEQATVTSEFESYK	Q8IWJ2	121942	68498.8	70949.7	137640	89791.5		24776.6	170585	269263			247348	198155		94803.8	149695	128457	73743.7	215914	75825.8	150010	299466	164432	44876.3	226732	146511	88993.7	62525.4	79747.8	93212.3	90350.6		33415.2	36046.1	47441.8	41592.9		23565.8	73360.3		66842.7	138343	104764	70224.1		257021	120428	28806.7
AEQC(UniMod:4)C(UniMod:4)EETASSISLHGK	P02748										864171				536714	363044		253024					29240.6
AEQDITTLEQSISR	Q9Y608	511645	354383	426041	510480	291259	319468	273054	1084870	673660	731443	600220	882911	557224	775868	579428	778961	554280	550419	473077	420573		662185	434879	452329	521256	821229	515550	507114		296193	210752	453451		441048	345910	235606	229747		566713	476413	183028	386313	243148	204389	121024	358115	489984	152591
AEQEEEFISNTLFK	Q16204	891059	828887	785613	424560	1425295	226601		1518465	396938	890027		1893720		507668	2164360	1181064	734912	732439	1199050	584582	1390910	3570765	1091191	324900	1.79155e+06	667556	571312	549367	282698	306070	226752		414198	758392	870684	425607			1200310		181493	1.1408e+06	788008			3.88962e+06	1.23353e+06
AEQEEEFISNTLFKK	Q16204					140768																														161471								81590.9			332515	93662.7
AEQEEYVQEGIR	Q12965	1073180	1197130	351180	433169	598888	355432		2235280	4488240	451144		1676270	2782050	584249	637332	515722	1717930	447175	1299430	558749	465255	447011	833432	597013	720687	860494	485727	552323	99575.1	962399	511836	67823.8	170704	233948	366063	272968	80492.4	95729.7	171666	233063	222530	322954	727354	741711	550139	255205	418053	381232
AEQEGGMQFWVSSESK	Q6YHK3				738639	468630											1180960	883632			684830	828089	1106310	1237640												506865				239197				776830				306892
AEQENQELPDEGTLEETLTNETR	P50851																										375407
AEQINQAAGEASAVLAK	Q9UJZ1	1605866	1157925	1.43048e+06	1813470	1.99029e+06	1777410	864816	2997560	2.87489e+06	2067184	1702870	3908590	3556855	2621300	2770370	2.27966e+06	816748	2.10656e+06	1175801	1.1706e+06	1939787	5229025	2242440	949434	3885995	3517160	828737	1077838	1.13076e+06	504850	787229	592346	1051408	833652	550872	1079019	476378	361357	1.6353e+06	1958660	957854	1.69171e+06	2148750	399804	411984	2.4327e+06	745022	661320
AEQIVPLSAASFER	Q13535			106672		228477								340581															306735						137790
AEQLAAEAERDQPLR	Q9HCS7							65284.4				76219.4	320812	191315	461194	316203										284522														29987.2							1109120
AEQLASLEAAQR	O95049	149242	179487	758682	163035					382231				49683.8					302037	305426		610074	821150			388477	1075940		204586						98726.3	438844	182035				139373	277640	330929	149415
AEQLGAEGNVDESQK	Q9NQ29	317772	199642	285227	390734	161629	342286	404330	417811	562597			539823	510619			468702	417661	228356	617246	312109	750831	506368	412097	241512	687806	383731	674792	211908	259446	211242	73096.2	113336			115201	56846.4	181303	151604	190390	151890	172669	307981	169068			235744	423714	183518
AEQLLQDAR	P55268						1063960	338417			798663	398784			703893	996484												2188980	946934		298172	185340	430813	424426	248952	583387		164945	72410.7	56300.2	181147	272985							734027
AEQLRDEARDLLQAAQDK	P55268																												235333				22451.4
AEQPHQHAMYYLR	P14735	85027.4			39208.1	79836.6			164093	310814			367742	402833	1817660		115128	100371	75072.2	203296	52905.2		167410					69954.9		297610						86901.2	52379		13312.7				25118.1				121094	54617.9
AEQQAQEDEEPEWR	Q15311																					135378	175177
AEQQDSGRLYLENK	Q8N163																													74332.9										28631.4
AEQQQVVQIPQQALR	Q02086																						165679
AEQSIAELSSSENTLK	Q9BV73				163476
AEQSLHDLQER	Q13586	68748	128593		432245	198394				660647							206133	348229			209749	310446	344821				773653		214515		221670	114159			110113								152599				186624	299272
AEQTILPLVDEALQHTTTK	P24043					140796	497072	534257			493959	1695230			807637	931046							907127				558251	1066090	513067									250325	106668		132080		156900				248242		556134
AEQVDPNFYSK	Q96DB5	1340610	886304	1411750	506056	820735	269794		1915800	2166490	801533		2262300	2173210	446225	450249	1683260	818956	1119260	1885460	987869	1702110	1764310	1977480		1673760	1177080	596348	416542	359354	872526	561244	343853	458840	401903	571045	489095	218283	391695	373170	779394	258583	1003000	552686	338310	220382	961725	883580	141234
AEQVIFVR	Q92692	944890	550509	1553880	1254960	1174590	786178	392014	1338090	1233300	1038490	918177	1153830	1323200	848033	773676	2389780	767116	970163	2532650	988602	1659360	2213450	2016620	348878	2197910	2157050	916481	985740	356229	584748	335540	248165	226347	830048	757624	557454	533906	242462	485164	405045	787000	874960	912233	440285	251174	1100990	1479550	181059
AEQWNVNYVETSAK	P11233																					474630				288957																	363317
AERDILVEADSLWVVK	Q15208	185712								207577			160682	218531			181315					355028	177462	221232							182812				66371.9
AERDSALETLQGQLEEK	Q14980	635700	892420	673072	593209	630118	448029	412923	868245	1.3401e+06	616274	1364010	441804	718561	818614	824152	831649	606750	515138	1170890	376138	1047481	1.20057e+06	859466	447118	921722	1.79408e+06	1544210	1119813	727099	689259	479424	276052	373864	396824	563576	738306	426418	373924	468420	377090	342529	503642	548140	227992	196598	1.02418e+06	473366	272017
AERELSEQIQR	P15311	135850	219258		263167	303189				347785			65860.7	131367			248791	230690	131163		476759	254137	282817	205294		325218	646395			145264	341476	290638	559564	294139	309681	83279.1	127866		80491.1	171328		178035						348598	153491
AERENADIIR	Q9NVI7	72851	76388.6	623764	252762	538242			654275	431716				274216			321289	134670		210671	138679	727824		219232		598389				234506	115357	120088		378712	256091	169212	226346		79342.8	68171.9	290103	124616	549485	334406	292491	183803	303302	33511.6
AERENADIIREQIR	Q9NVI7	383096	1.00628e+06							243745				63360.6								169134		100019			374776	52707.2	174616	336901	136805			251100			65133.9		74363.2	286116		70726.1
AERPESSVVLEGR	Q9BQK8												389994				399301																														180187
AERPGLQNMELAPVQR	Q6P1M3		134358	449653	1286690	424613	231050				750666					427154	159863		183637	1027700	114741	2177040	810606	178617	51350.3	956727	482631	114764														168113	827912	252989	104024	83980.9	1495860	1145830
AERPGLQNMELAPVQRK	Q6P1M3
AERVHELNEEIGK	Q9Y383																													22706.8										50390.4
AERYEIISEISK	Q5JSL3		178013						218710	545101								339575													249934	180402
AERYELIADIYK	Q9BZ29																	87300.3						58250.8		94051.2														48313.6
AESAALHAGLRK	O75410	16467.1				78994.3			64089	87903.3							20585.4	18395.5		19376.7	24701.3	6244.16		16785.8								82170.4				23588.4								166819				64057.7
AESAPLPVSADDTPEVLNR	O95674																	660306		654606	251820											346659
AESAWLFR	Q92581				45150					375095																								66804.2						90085.9								99284.9
AESDGSLLLESK	Q5MIZ7	283047	127000	250735	229950	74940.5	175701		147313	389594		211750	307787	342847		108165							444077				284116		224985		79162.1	67016.3			105547	128956	330592	127597	132924	570038	58995.7		262557	288860			633747	259813
AESDLFLAEHHK	P50851								2763200																										86416	25595.3	12013.6										217168
AESEEGPDVLR	Q15437	1434790	1167110	1671880					1276240	3312480	708548		3909940	3211670		1001510	1066290			1129450	213741	2755710	2002270	2083100	407581	3202670	621099			348852	371705	251471		610331	743080	770625	740158		294745	250086	475662	536849	1127870				2221900		246544
AESEEMETSQAGSK	P34932	195156	78117.1	1195570	699486	1432020	442435	187226	323074	161917	164179	59249.7	64344.7	60614.1	20326		297214	149590	153917	608938	131754	498683	2297870	467956	273950	347101	282829	295572	367861	193494	50576	347010	78165.3	72369.1	160037	154875	127849	34188.9	55433	8988.68	20169.4	24803	650961	971531	245795	248485	1200060	801879	182559
AESEQEAYLRED	Q9NR28		41126.3	252239	176644	116235	328545	178895	261091	206935	185693		183794		135725	108491	164198	88999.6	167464	177224	134791	355742	200567	85603.9	136878	234732	168754			38152.1			162064				23559.8	25574.3	23499.3				823902	134806	32330.8	68075.9	119531	150841	95068.2
AESEVANLRLELVEQERK	O60437	102349	260148	367524	1465515	346940			1113070	590899	551688	94419.9	155548	266744	198044	218222	953138	353590	176790	418117	305386	210844	362768	858088		1515090	1749170	128144	103880	45564.6	92604.6	37192.4			190050	288944	47978.3		19589.5		193914	289078	591990	260532	74911.9	42767.1	2248120	2184650
AESFFQTK	P13798	819102	432689	982063	632266	854740	955115		1619870	2143930	1904420	827325	1038410	760966	874267	968654	1.02087e+06	914424	816690	1325540	1045230			1.02518e+06	708182	483081	1159633		822071	546320	899316	547375	286419	326684	520270	404427	265760	208912	156265	310309	191073	236974	533568	740857	439345	389057	874885	618598	479541
AESGALIEAAK	Q9H9A5								230815	320344	118906		164246	172042			224404	164458	85107.4	360520	113398	313917		237480		490774		93224.1	155753		74603						36306.6
AESGPDLRYEVTSGGGGTSR	P15924	134073	92755.1	65520.8	368524	270338				315642				108912	165374	191361	107190		350625	236705	176958	258070	281028	183634		428272	542447	216106	69199.9		90109.9	216666		18480.8	56657.4	129280	38951			99097.6	17113	80123.3	64148.3	136241	16114.3	29148	485620	377841
AESHPEVNIEHLGQVVQC(UniMod:4)SR	P98088
AESITLDLGSQIK	Q03169	375851	457621	347842	191705	158454	165742	45734.2	314835	1076720	371042	28607.3	972329	821224	56181.5	99966.5	384618	656509	490280	1406750	244320	339735	524926	480838	76440	659890	674351	137024	202939	15476.2	118413	58725.6		175786	54237.2	943214	366071		61490.5	147236	79040.6	144428	460471	640110	101334	88617.6	457017	551616	76894.8
AESLNGNPLFSK	P22830		1014380						1695860																						493031	521828
AESLQQEVEALK	Q14203		133569	303459	755910		495057	472045	963791	687410	459112	517711	605150		337464	315751	698268	803800	146498	733773	398821	544001	799050	1104640	479245	537938	516115	528627								85554.1	92439.4	83640.8					487646	458118	292855	236092	1318010	654174	207187
AESLQVTR	P46459	1013640	828505	3421010	895378	459339	1103320		3477220	2980140							1845500	888227	1143050	2230850	2045130	4233970	6317240	3269420	884893	5129650	1710240	1564600	829418	1566540	1767390	1967990		985348		758203	724079		634357	839793	1164970	1130520	1513670	1830880	2103640	1358540	2781510
AESQNTFEETELELKK	Q5JSH3														42874.2					63147.3
AESSDGIHIILK	Q9NZI7	210488		156988	75988.3																																						68588.6
AESSFSEEEEEK	Q9Y6G5	123619	98969.8	191882	266138	278357	105609	107134	501243	565923	95627.7			60777.9			320616	240629	180150	353897	281591	315772	510449	262444	152794	276976	295561	136265	84368.3	97676.5	111562	83122.7	66129	5714.63		52606.8	31060.2	32042	30480	22626.8	14561.4	17791.8	262138	274771			304271	310410	67207.1
AESSSDEAVADTSR	Q16363	28986.2		36566.7	86137.8	45252.3	45471.5	110243	216161	90174.1		15516.7					101192	47109.7	42237.8	224564	110012	68839.2	73441.2	323347	196298	93208.7	37276.7	242653	37890.4		44031.1				45455.4	21891.8				3759.38	21335.6		53067.3	48967.9	156900	134009	49096	27815.3	120212
AESSSDEAVADTSRR	Q16363	172556	55781.7	75553.2	130501	767062	210963	231464	255256	310412	106394	29689.2		28409.1			103753	117754	76030.8	220765	102848	100942	359081	324266	287981	109504	100235	615765	212583	25125	11722	220493	44424.5	3810.51	64142.5	84006.3	7067.48	3823.51			23953		128169	423538	312236	296029	209202	185219	361585
AESTFLFLVGQDDHNWK	Q86TX2	146712	263095	259076	227573	243392	402592	293796	960660	1085300	507461	573546	522992	546083	403451	389865	305454	817289	392420	700142	298504	597281	963940	691242	133370	418648	301802	380624	375646	257860	300388	180328	67100.8	168338	67203.1	136675	99868.3	201036	100014		125052	31614.4	587230	390479	141043	147126	367760	345002	139755
AESTLQNSSSAVHTESNK	Q9H967
AESTPEIAEQR	Q13098	816096	672012	1387280	1135290	962104	721616	418077	2051480	1412710	1102800	470349	682833	673889	689680	687478	1232960	1274110	445998	1433030	738267	2441410	3885950	1235720	743323	1232270	1011240	981436	749728	655280	566434		252144	403776	459310	403302	361213	247696	261549	187581	419162	319134	1196590	636194	360060	281899	1430780	759018	240752
AESTPEIAEQRGERDSQTQAILTK	Q13098																							147016			191089																				71591.9
AESVAAPITVR	Q96K76	486403	677816	581232	936031	410092	343406	218801	1092720	1784850	339146	755424	887017	1061430	516806	574585		714741	276157	738191	237999	1486060	991905	852642	235358	830772	593842	502067	296231	570991	444668	320126		133134			203920		65475.5			231865	388783	280692	234203	236044		396448	219784
AESVERLEEAASR	Q15814	21974		177518	81006.2	198405				183460		221752	35924.8	68048.8			94787.1					394260	1054453			209134	545358		250363	67740.4	9892.05			13899.1			10176.2							198657			257780
AESVVGAAMASAIAPPPGVTEALGAAEAPAMAGAPK	Q7L311						561762
AETDHLFDLSR	Q9NPF5	400164	225889	207242	178938	160098	108025			405028	208712		282152	352937	186178	182157	134650		161849		137031	265856			136651	569504	214576	205594			180890		92192.3			185339	196857					138847	196312	151252			316140	152014
[truncated: 112,939 more rows]
[truncated: 28 more columns]

## Sheet: B_prot_matrix_OVCaLib
UniprotID	b1_2	b1_8	b4_2	b4_7	b5_14	b5_4	b5_8	b6_13	b6_5	b6_7	b7_15	b7_2	b7_4	b7_9	b7_9b	b8_11	b9_2	b9_4	b10_1	b10_2	b10_4	b11_5	b11_6	b13_2	b13_5	b13_6	b12_10	b1_1	b1_11	b1_3	b1_3b	b1_4	b2_11	b2_12	b2_4	b2_8	b3_1	b3_10	b3_11	b3_14	b3_4	b4_14	b4_8	b4_9	b4_9b	b5_10	b5_11	b5_6	b6_11
[truncated: 10,070 more rows]
[truncated: 27 more columns]

[truncated: 7 more sheets: C_pep_matrix_DPHL, D_prot_matrix_DPHL, E_CiRT, F_45min prm_list, G_prot_45min prm, H_15min prm_list, I_prot_15min prm]
