# Supplementary material for: Resistance prediction in high‐grade serous ovarian carcinoma with neoadjuvant chemotherapy using data‐independent acquisition proteomics and an ovary‐specific spectral library
Source: Mol Oncol. 2023 Mar 19;17(8):1567–80. doi: 10.1002/1878-0261.13410 (PMC10399723; doi:10.1002/1878-0261.13410)
Supplement: Supplementary file 3 — Table S3. Differentially expressed proteins and the results of machine learning. [file MOL2-17-1567-s003.xlsx]

## Sheet: A_DEPs_DIA
UniprotID	FC	pvalue
A0A075B6I0	3.97185	0.0262891
A0A075B6Q5	1.87792	0.024557
A0A0C4DH25	1.93788	0.0233689
A0A0J9YX35	2.1911	0.0454993
A6NFQ2	2.13256	0.00330667
O00458	2.29117	0.0261001
O14530	1.6084	0.0171731
O14957	2.22262	0.00326094
O15117	1.845	0.0323881
O15260	1.99064	0.0362382
O60229	2.28201	0.0187636
O60687	2.31576	0.0376724
O75791	2.04311	0.00604194
O95477	10.6359	0.0335112
O95625	1.51682	0.0396376
P01704	1.91695	0.0342072
P01714	2.10784	0.00147705
P01715	2.22131	0.019182
P01717	2.66885	0.00423153
P01780	1.5965	0.0449838
P01861	1.60908	0.0425542
P01912	2.85716	0.0360765
P02462	2.53679	0.00578803
P06127	1.86889	0.0347179
P09326	1.96266	0.0353152
P15428	7.06183	0.0055693
P20742	1.66523	0.0280392
P28330	2.05187	0.0424596
P49863	1.60796	0.0434396
P54868	2.63273	0.00474272
P58335	1.92399	0.0227005
P61952	2.23338	0.00917979
Q12770	1.69614	0.0408898
Q13472	1.60174	0.0130339
Q13574	1.64365	0.0322786
Q15306	2.50563	0.00179985
Q4VCS5	2.68587	0.0426845
Q53GL0	1.77807	0.0327123
Q6DD87	1.78996	0.0125745
Q6NUS6	1.68182	0.0310318
Q6ZS81	1.72024	0.0442694
Q86TG7	1.95826	0.0142236
Q96D96	1.5191	0.0252201
Q96F45	1.52926	0.0446768
Q9BXD5	1.98401	0.0377067
Q9H4E7	1.88466	0.00943333
Q9H6V9	1.63897	0.00501437
Q9NZ09	1.55358	0.030456
Q9P107	1.53017	0.0472276
Q9TQE0	5.06815	0.0201003
Q9UQR1	4.73741	0.0177028
Q9Y274	1.91521	0.00130468
Q9Y6R7	2.85155	0.035968
A6NFI3	0.520255	0.0359637
O00255	0.455751	0.00537649
O00267	0.596461	0.0130283
O14733	0.603427	0.0123309
O14929	0.615998	0.0142742
O43290	0.644947	0.028187
O75382	0.614847	0.0176747
O75531	0.58908	0.04734
O94760	0.633351	0.0274911
P06744	0.554679	0.0402159
P07311	0.545163	0.0481529
P09958	0.597009	0.0327798
P12277	0.339846	0.00873055
P17544	0.65883	0.0038849
P17661	0.46949	0.0102164
P19544	0.556931	0.0049577
P38435	0.575606	0.0273334
P41247	0.457941	0.00589853
P43121	0.595468	0.0153197
P46087	0.615799	0.0267129
P53985	0.54289	0.000169369
P61018	0.591693	0.0118325
P68133	0.647161	0.0315764
P80404	0.577911	0.0192166
Q07666	0.64747	0.00702012
Q12841	0.527669	0.0385854
Q14315	0.491625	0.00867856
Q14527	0.620743	0.0280175
Q14642	0.564502	0.00888813
Q14966	0.66506	0.0266538
Q15345	0.609627	0.0347864
Q15785	0.655987	0.0103207
Q16352	0.2751	0.0136739
Q16873	0.597636	0.0480717
Q3ZCQ8	0.566194	0.026209
Q504Q3	0.581759	0.00105973
Q5BKU9	0.56987	0.038723
Q5JSP0	0.460374	0.00302766
Q5JYT7	0.658173	0.00166839
Q5SW79	0.662568	0.0489849
Q5T0N5	0.663853	0.0103103
Q5T3I0	0.652034	0.0192598
Q5TCQ9	0.291042	0.000613324
Q66GS9	0.493636	0.0377992
Q6PID6	0.622019	0.0393432
Q6ZVX7	0.455427	0.0435505
Q86U90	0.479506	0.0262088
Q86WJ1	0.611296	0.0152934
Q86WX3	0.622409	0.000588195
Q8N142	0.545027	0.0215837
Q8N5A5	0.649126	0.0151705
Q8NEY1	0.454364	0.00743521
Q8NEZ4	0.519064	0.0386305
Q8TB52	0.421069	0.0199867
Q8TBF4	0.472619	0.0168067
Q8TCY9	0.567791	0.0013314
Q8WY36	0.427007	0.048469
Q92567	0.628092	0.0229712
Q92917	0.646542	0.00103596
Q96CP6	0.585479	0.0343074
Q96E39	0.624428	0.000550489
Q99426	0.51544	0.00466423
Q99504	0.601956	0.0214531
Q99595	0.451056	0.0183709
Q9BQ75	0.621705	0.00114473
Q9BTD8	0.618614	0.013753
Q9BUE6	0.627531	0.0138912
Q9BV36	0.559196	0.0190585
Q9BY41	0.438906	0.00135112
Q9GZS1	0.663268	0.00819729
Q9H1A3	0.635233	0.0411231
Q9HBG6	0.622622	0.00662459
Q9HCH5	0.541025	0.00259656
Q9NPF0	0.630396	0.034503
Q9NSA3	0.542904	0.00724398
Q9NSI2	0.518406	0.0254155
Q9NW61	0.427583	0.0400216
Q9NY93	0.658481	0.0221884
Q9NYJ8	0.571502	0.0307061
Q9NZJ6	0.571885	0.000897519
Q9P0U3	0.631405	0.00190755
Q9P275	0.501452	0.0450166
Q9UBX5	0.543266	0.0441148
Q9UFW8	0.663264	0.0372796
Q9UJA5	0.66419	0.0439922
Q9UKA9	0.336162	0.0247881
Q9Y221	0.656089	0.00551381
Q9Y244	0.540581	0.0357858
Q9Y3T6	0.444921	0.0198424
Q9Y3Y2	0.65184	0.00713393
Q9Y484	0.630396	0.00128729
Q9Y6R9	0.648979	0.0101809

## Sheet: B_40feature_DIA_model
feature	MeanDecreaseAccuracy
Q9BQ75	8.2535
P53985	7.54037
O75531	5.15761
Q9Y274	5.04012
P07311	4.89242
Q92917	4.17949
P38435	4.13308
Q07666	4.11409
Q6NUS6	4.07054
Q9H1A3	3.62064
P17661	3.58917
Q99504	3.54768
P01912	3.51546
Q8TCY9	3.23211
Q8N5A5	3.0483
Q9Y484	2.78281
Q9NSA3	2.77006
Q8TBF4	2.58196
P01714	2.45213
O14957	2.23145
O00458	2.22933
Q5TCQ9	2.21278
Q9UKA9	2.16204
P20742	1.73686
Q9H6V9	1.64425
Q5JYT7	1.60395
O60229	1.5489
Q13574	1.50337
Q96E39	1.49151
P15428	1.48385
P09326	1.40455
Q6DD87	1.39764
O75382	1.39039
Q15785	1.38088
Q9Y221	1.15121
O43290	1.10675
Q15345	1.0289
P12277	0.995881
Q9GZS1	0.772453
Q9UFW8	0.551662

## Sheet: C_DEPs_PRM
UniprotID	FC (sensitive/resistant)	pvalue
O43290	0.624883	0.0453974
P07311	0.525171	0.0486768
P17661	0.376474	0.00357515
Q15785	0.607343	0.029833
Q92917	0.656425	0.00544214
Q96E39	0.602914	0.00102064
Q9UKA9	0.258393	0.00325263
Q9Y221	0.589581	0.0150743
O75382	0.643173	0.0164203
P53985	0.28951	0.00573025
Q8N5A5	0.619239	0.0315655
Q9Y274	0.642713	0.0259514

## Sheet: D_PredictResult_test_PRM
batch	0	1	predicted	observed	RFS (month)
b10_10	0.113	0.887	1	1	48
b10_11	0.507	0.493	0	0	3
b10_4	0.686	0.314	0	1	9
b10_6	0.124	0.876	1	1	38
b11_6	0.139	0.861	1	0	6
b12_2	0.829	0.171	0	1	38
b12_3	0.377	0.623	1	1	48
b12_4	0.848	0.152	0	0	3
b13_5	0.604	0.396	0	0	6
b13_6	0.099	0.901	1	1	9
b2_11	0.384	0.616	1	1	21
b2_12	0.526	0.474	0	0	2
b2_4	0.689	0.311	0	1	24
b3_11	0.723	0.277	0	0	5
b3_4	0.876	0.124	0	0	3
b4_14	0.523	0.477	0	0	3
b4_9	0.039	0.961	1	1	89
b5_11	0.294	0.706	1	1	46
b5_14	0.217	0.783	1	1	7
b5_4	0.255	0.745	1	1	7
b5_6	0.02	0.98	1	1	17
b6_11	0.956	0.044	0	0	3
b6_13	0.185	0.815	1	0	6
b7_2	0.354	0.646	1	0	6
b7_9	0.034	0.966	1	1	10
b8_11	0.06	0.94	1	0	6
b8_15	0.649	0.351	0	0	5
b9_10	0.731	0.269	0	0	3
b9_15	0.73	0.27	0	0	5

## Sheet: E_PredictResult_external vali
batch	0	1	predicted	observed	PFS (day)
b39_10	0.381	0.619	1	1	1776
b50_14	0.336	0.664	1	0	320
b32_10	0.345	0.655	1	1	995
b26_10	0.266	0.734	1	0	278
b28_10	0.728	0.272	0	0	108
b41_15	0.918	0.082	0	0	108
b23_10	0.52	0.48	0	0	316
b24_10	0.4	0.6	1	1	763
b30_14	0.421	0.579	1	0	25
b13_10	0.93	0.07	0	0	84
b62_15	0.878	0.122	0	0	84
b10_10	0.672	0.328	0	0	284
b42_10	0.577	0.423	0	1	1332
b69_13	0.837	0.163	0	0	168
b59_13	0.621	0.379	0	0	236
b57_10	0.222	0.778	1	0	285
b69_9	0.294	0.706	1	1	2574
b12_1	0.183	0.817	1	0	404
b59_9	0.229	0.771	1	1	1108
b66_15	0.477	0.523	1	1	1003
b37_13	0.687	0.313	0	1	1003
b58_9	0.14	0.86	1	0	227
b21_13	0.947	0.053	0	0	223
b73_12	0.052	0.948	1	1	666
b50_9	0.095	0.905	1	1	1021
b46_9	0.229	0.771	1	0	313
b67_11	0.359	0.641	1	0	147
b34_12	0.766	0.234	0	0	257
b16_15	0.576	0.424	0	0	110
b45_9	0.722	0.278	0	0	110
b57_11	0.303	0.697	1	0	253
b30_12	0.056	0.944	1	1	1270
b29_12	0.582	0.418	0	1	522
b5_15	0.539	0.461	0	0	297
b31_12	0.446	0.554	1	1	802
b28_12	0.718	0.282	0	1	1773
b41_9	0.286	0.714	1	1	663
b43_9	0.947	0.053	0	0	137
b42_9	0.657	0.343	0	0	141
b36_9	0.668	0.332	0	0	202
b40_9	0.775	0.225	0	0	256
b16_7	0.586	0.414	0	1	972
b35_9	0.213	0.787	1	1	1031
b28_9	0.915	0.085	0	0	291
b25_9	0.252	0.748	1	1	693
b70_5	0.238	0.762	1	0	25
b37_5	0.597	0.403	0	0	130
b22_9	0.327	0.673	1	1	651
b17_4	0.887	0.113	0	0	248
b13_9	0.841	0.159	0	1	672
b8_9	0.937	0.063	0	1	581
b7_9	0.316	0.684	1	1	876
b6_9	0.787	0.213	0	0	193
b5_9	0.539	0.461	0	0	130
b4_9	0.433	0.567	1	0	252
b2_9	0.658	0.342	0	1	672
b70_8	0.602	0.398	0	0	271
b35_2	0.693	0.307	0	0	202
b75_8	0.364	0.636	1	0	202
b74_7	0.289	0.711	1	0	234
b74_8	0.186	0.814	1	1	530
b74_10	0.132	0.868	1	0	272
